# Supplementary material for: Canopy arthropod declines along a gradient of olive farming intensification
Source: Sci Rep. 2022 Oct 14;12:17273. doi: 10.1038/s41598-022-21480-1 (PMC9568540; doi:10.1038/s41598-022-21480-1)
Supplement: Supplementary file 1 — Supplementary Information 1. [file 41598_2022_21480_MOESM1_ESM.xlsx]

## Sheet: Input_file_legends
	Name of input file	Legend
HCPC analysis	structural_variables	Orchard structural variables for the Hierarchical Clustering on Principal Components analysis.
Hill diversity analysis	Input_combined_pooled	Arthropod abundance data for the three seasons combined (and pooled across sampling points belonging to each orchard intensification level) for the Hill diversity analysis.
	Input_spr_pooled	Arthropod abundance data for spring (and pooled across sampling points belonging to each orchard intensification level) for the Hill diversity analysis.
	Input_sum_pooled	Arthropod abundance data for summer (and pooled across sampling points belonging to each orchard intensification level) for the Hill diversity analysis.
	Input_aut_pooled	Arthropod abundance data for autumn (and pooled across sampling points belonging to each orchard intensification level) for the Hill diversity analysis.
HMSC analysis	fam_ord_mtrx	Arthropod abundance data (including families, sub-order Nematocera and orders Thysanoptera and Psocoptera) for the Hierarchical Modelling of Species Communities analysis.
	family_mtrx	Arthropod abundance data (families only) for the Hierarchical Modelling of Species Communities analysis.
	variable_mtrx	Explanatory variables (orchard intensification levels and seasons) for the Hierarchical Modelling of Species Communities analysis.
	manage_var_mtrx	Explanatory variables (structural, management, landscape and season) for the Hierarchical Modelling of Species Communities analysis.
	trait_mtrx	Arthropod families classified into feeding guilds for the Hierarchical Modelling of Species Communities analysis.
	xy_coords	Sampling point coordinates for the Hierarchical Modelling of Species Communities analysis.
EACH INPUT TABLE SHOULD BE SAVED AS A TAB-DELIMITED CSV FOR USE IN R SOFTWARE

## Sheet: structural_variables
Category	Point	x_coord	y_coord	trunkh	dbh	btreedist	browdist	canopy_vol	tree_age
Intensive	01A	-8.01347	38.4659	0.49	43.6	3.6	7	24.2346	14
Intensive	01B	-8.01508	38.4554	0.73	42.8	4.8	6.8	30.0137	14
Superintensive	02A	-8.13605	38.6517	0.434	27.4	1.25	3.66	5.19948	13
Superintensive	02B	-8.13515	38.6443	0.38	29.4	1.9	3.8	3.6585	13
Intensive	03A	-7.75201	38.4973	0.62	48.8	4	7.8	31.852	16
Intensive	03B	-7.74433	38.5073	0.41	30.4	3.96	7	19.4138	16
Intensive	03C	-7.76102	38.5036	0.75	56.8	4	7.89	45.6105	16
Intensive	04A	-7.7143	38.4164	0.7	56.8	4.5	7.1	46.654	12
Superintensive	04B	-7.70979	38.4285	0.34	24.4	0.95	3.6	5.382	12
Superintensive	05A	-8.15345	38.0823	0.44	38.8	1.1	3.6	1.0688	13
Superintensive	05B	-8.14191	38.0883	0.35	32.6	0.92	3.5	2.4892	13
Intensive	06A	-8.09658	38.0765	0.5	51.6	4.6	6.9	41.2878	11
Intensive	06B	-8.09253	38.0834	0.61	48.6	4.5	6.7	35.7427	11
Superintensive	07A	-8.11467	38.069	0.54	28.8	1.1	3.6	1.6863	12
Superintensive	07B	-8.11096	38.0765	0.36	33.8	3.5	1.3	0.74592	12
Traditional	09A	-7.26337	38.2993	0.78	89.6	8.5	8.3	44.6291	100
Traditional	10A	-7.25665	38.2673	0.44	93.4	7.3	9	20.9532	100
Traditional	11A	-7.30534	38.2103	0.57	83.6	11.6	10.5	23.1528	100
Traditional	12A	-7.43233	38.147	0.69	132.8	10.1	10.2	84.0217	55
Traditional	13A	-7.42816	38.1506	0.52	136	7.3	8.4	68.0284	56
Traditional	14A	-7.4216	38.1381	1.02	115.6	9.5	10	67.9393	57
Traditional	14B	-7.42717	38.1419	1.03	149.2	8.3	8.4	87.1593	58
Intensive	15A	-7.60031	38.0037	0.78	55	4.7	6.8	34.7949	10
Intensive	16A	-7.58917	37.9729	0.32	27.2	3.7	6.4	9.3557	5
Traditional	17A	-7.33764	38.017	0.79	129.2	7.8	8.3	54.1716	59
Traditional	18A	-7.32695	38.012	0.75	127.8	9.1	10.5	65.7004	60
Traditional	19A	-7.3437	38.059	0.7	133.4	11	10	101.742	100
Superintensive	20A	-7.64646	38.1893	0.58	27.8	0.98	3.5	2.12364	9
Traditional	20B	-7.6361	38.191	1.06	114.4	10.8	7	52.5314	100
Superintensive	20C	-7.63389	38.1827	0.54	28	1.35	3.5	3.1601	11
Intensive	21A	-7.56569	38.112	0.11	21.2	4.7	6.7	8.51754	5
Traditional	21B	-7.56283	38.1182	0.61	114.4	7.6	5.5	59.1621	50
Intensive	22A	-7.70573	38.095	0.77	56.6	4.8	6.6	31.5019	14
Intensive	22B	-7.70291	38.0794	0.58	48.8	4.6	7	18.1216	14
Intensive	22C	-7.73054	38.0716	0.4	24.2	2	5.3	9.11771	5
Traditional	23A	-7.23427	38.0418	0.93	130	7.3	7.1	100.87	100
Traditional	23B	-7.24192	38.0374	0.84	105.4	8.5	7.5	63.0206	100
Traditional	23C	-7.24454	38.0321	0.52	110	7.4	6.8	88.6784	100
Traditional	24A	-7.23358	38.0346	1.13	115	7.6	10.2	63.0421	61
Traditional	25A	-7.23388	38.0717	0.81	186	12	12	156.257	100
Superintensive	28A	-7.08281	38.9653	0.26	18.2	1.4	2.45	7.19264	10
Superintensive	28B	-7.0815	38.9753	0.25	25.8	1.1	3.8	7.92	10
Traditional	30A	-7.59513	38.5941	1.48	122.4	6.8	6	35.4765	100
Traditional	30B	-7.59969	38.5894	1.44	104.6	9	10	18.8535	100
Traditional	31A	-8.15599	38.8607	1.38	91.2	8.2	10.2	29.2393	100
Traditional	32A	-8.18406	38.8682	1.24	96.4	7.3	7.6	45.9481	62
Intensive	33A	-7.91962	39.0396	0.96	58	4.85	7	68.0639	10
Superintensive	34A	-7.89826	39.0598	0.52	25.2	1.15	3.68	4.7978	10
Superintensive	35A	-7.81278	39.0329	0.57	23.6	1.3	3.65	5.3326	10
Superintensive	35B	-7.81839	39.0278	0.53	21.2	1.3	3.7	2.5311	10
Superintensive	36A	-7.8277	39.0479	0.6	26.8	1.2	3.8	5.25	10
Intensive	37A	-7.29588	38.0451	0.44	44.4	2.9	6.9	21.7526	20
Intensive	37B	-7.2915	38.0467	0.59	49.2	6.8	6.7	20.7249	20

## Sheet: Input_combined_pooled
Taxa	Traditional	Intensive	Superintensive
Acroceridae	1	0	0
Aphelinidae	24	10	16
Bethylidae	0	2	0
Braconidae	14	11	7
Ceraphronidae	3	1	3
Chalcididae	1	1	0
Diapriidae	1	1	1
Dryinidae	0	1	0
Encyrtidae	69	48	10
Eulophidae	74	24	6
Eupelmidae	6	0	0
Eurytomidae	3	0	0
Figitidae	2	0	1
Heloridae	1	0	0
Ichneumonidae	7	3	2
Megaspilidae	0	0	1
Mymaridae	11	4	2
Platygastridae	1	1	0
Pteromalidae	21	12	4
Scelionidae	166	77	28
Signiphoridae	1	1	0
Tachinidae	3	1	1
Tetracampidae	4	2	2
Torymidae	1	0	0
Trichogrammatidae	1	1	1
Trigonalyidae	0	1	0
Anthocoridae	19	2	0
Araneidae	31	6	16
Cantharidae	12	1	0
Chrysopidae	58	64	42
Clubionidae	2	0	0
Coccinellidae	46	6	4
Coniopterygidae	11	5	17
Dictynidae	0	1	0
Empididae	1	0	0
Cheiracanthiidae	2	0	0
Formicidae	77	37	18
Gnaphosidae	1	1	0
Hybotidae	11	2	1
Linyphiidae	19	8	14
Lycosidae	1	0	0
Oxyopidae	23	116	50
Philodromidae	15	15	4
Raphidiidae	0	0	1
Salticidae	8	4	3
Tetragnathidae	2	0	0
Theridiidae	7	14	3
Thomisidae	26	12	16
Uloboridae	8	10	7
Agromyzidae	1	11	0
Aleyrodidae	12	0	0
Aphididae	9	7	3
Aphrophoridae	4	1	0
Apionidae	1	0	1
Berytidae	0	2	1
Cercopidae	8	1	0
Chrysomelidae	21	4	13
Cicadellidae	9	6	7
Cixiidae	3	20	0
Curculionidae	0	8	29
Issidae	41	5	0
Lycaenidae	2	0	0
Lygaeidae	0	0	1
Praydidae	13	3	2
Psyllidae	752	121	23
Tephritidae	6	2	2
Tettigometridae	3	2	1
Tettigoniidae	2	1	0
Tingidae	1	0	0
Anthicidae	0	2	1
Anthomyiidae	1	1	1
Carabidae	3	1	1
Chloropidae	37	11	1
Ephydridae	0	2	3
Melyridae	2	1	0
Miridae	19	20	5
Muscidae	5	3	1
Staphylinidae	0	1	0
Syrphidae	1	0	1
Anthomyzidae	0	1	0
Asteiidae	0	1	1
Latridiidae	11	22	10
Lauxaniidae	6	3	3
Leiodidae	3	0	0
Lonchaeidae	1	0	0
Phalacridae	7	1	2
Scraptiidae	62	7	3
Sphaeroceridae	0	0	1
Nematocera	162	367	201
Ephemeroptera	0	4	1
Psocoptera	50	9	51
Thysanoptera	556	152	92

## Sheet: Input_spr_pooled
Taxa	Traditional	Intensive	Superintensive
Acroceridae	1	0	0
Aphelinidae	7	3	11
Bethylidae	0	0	0
Braconidae	13	8	4
Ceraphronidae	2	1	2
Chalcididae	1	1	0
Diapriidae	1	0	1
Dryinidae	0	0	0
Encyrtidae	41	39	6
Eulophidae	46	10	4
Eupelmidae	1	0	0
Eurytomidae	1	0	0
Figitidae	2	0	1
Heloridae	0	0	0
Ichneumonidae	6	1	2
Megaspilidae	0	0	1
Mymaridae	8	3	1
Platygastridae	1	1	0
Pteromalidae	10	7	2
Scelionidae	99	31	19
Signiphoridae	0	0	0
Tachinidae	2	1	0
Tetracampidae	1	1	1
Torymidae	1	0	0
Trichogrammatidae	1	0	0
Trigonalyidae	0	1	0
Anthocoridae	18	2	0
Araneidae	13	2	1
Cantharidae	12	1	0
Chrysopidae	32	10	9
Clubionidae	1	0	0
Coccinellidae	1	0	0
Coniopterygidae	1	3	8
Dictynidae	0	0	0
Empididae	1	0	0
Cheiracanthiidae	0	0	0
Formicidae	12	17	10
Gnaphosidae	1	0	0
Hybotidae	5	0	1
Linyphiidae	11	8	13
Lycosidae	1	0	0
Oxyopidae	0	0	0
Philodromidae	2	1	0
Raphidiidae	0	0	1
Salticidae	1	0	0
Tetragnathidae	1	0	0
Theridiidae	0	0	0
Thomisidae	9	3	2
Uloboridae	0	0	0
Agromyzidae	1	11	0
Aleyrodidae	3	0	0
Aphididae	9	3	3
Aphrophoridae	3	0	0
Apionidae	1	0	1
Berytidae	0	1	1
Cercopidae	0	0	0
Chrysomelidae	12	2	8
Cicadellidae	5	2	3
Cixiidae	0	0	0
Curculionidae	0	8	18
Issidae	19	4	0
Lycaenidae	1	0	0
Lygaeidae	0	0	1
Praydidae	13	2	1
Psyllidae	226	39	5
Tephritidae	4	0	0
Tettigometridae	1	0	1
Tettigoniidae	1	1	0
Tingidae	0	0	0
Anthicidae	0	0	0
Anthomyiidae	0	1	1
Carabidae	0	0	0
Chloropidae	12	5	0
Ephydridae	0	1	2
Melyridae	1	0	0
Miridae	13	4	2
Muscidae	2	0	0
Staphylinidae	0	1	0
Syrphidae	1	0	0
Anthomyzidae	0	1	0
Asteiidae	0	1	0
Latridiidae	2	1	0
Lauxaniidae	4	1	1
Leiodidae	0	0	0
Lonchaeidae	0	0	0
Phalacridae	1	0	0
Scraptiidae	4	0	2
Sphaeroceridae	0	0	0
Nematocera	133	131	91
Ephemeroptera	0	1	0
Psocoptera	16	4	9
Thysanoptera	545	145	87

## Sheet: Input_sum_pooled
Taxa	Traditional	Intensive	Superintensive
Acroceridae	0	0	0
Aphelinidae	7	1	1
Bethylidae	0	1	0
Braconidae	1	2	0
Ceraphronidae	1	0	0
Chalcididae	0	0	0
Diapriidae	0	1	0
Dryinidae	0	0	0
Encyrtidae	18	7	2
Eulophidae	24	12	2
Eupelmidae	3	0	0
Eurytomidae	2	0	0
Figitidae	0	0	0
Heloridae	1	0	0
Ichneumonidae	1	1	0
Megaspilidae	0	0	0
Mymaridae	2	0	0
Platygastridae	0	0	0
Pteromalidae	7	3	0
Scelionidae	27	18	6
Signiphoridae	0	0	0
Tachinidae	1	0	0
Tetracampidae	1	0	0
Torymidae	0	0	0
Trichogrammatidae	0	0	0
Trigonalyidae	0	0	0
Anthocoridae	1	0	0
Araneidae	16	1	13
Cantharidae	0	0	0
Chrysopidae	2	24	9
Clubionidae	1	0	0
Coccinellidae	16	0	2
Coniopterygidae	7	2	7
Dictynidae	0	1	0
Empididae	0	0	0
Cheiracanthiidae	2	0	0
Formicidae	44	6	6
Gnaphosidae	0	0	0
Hybotidae	0	0	0
Linyphiidae	5	0	1
Lycosidae	0	0	0
Oxyopidae	22	55	22
Philodromidae	13	11	1
Raphidiidae	0	0	0
Salticidae	5	2	3
Tetragnathidae	1	0	0
Theridiidae	5	6	2
Thomisidae	9	8	13
Uloboridae	8	9	6
Agromyzidae	0	0	0
Aleyrodidae	4	0	0
Aphididae	0	0	0
Aphrophoridae	1	0	0
Apionidae	0	0	0
Berytidae	0	1	0
Cercopidae	2	0	0
Chrysomelidae	9	1	2
Cicadellidae	1	4	1
Cixiidae	3	18	0
Curculionidae	0	0	9
Issidae	21	0	0
Lycaenidae	1	0	0
Lygaeidae	0	0	0
Praydidae	0	0	1
Psyllidae	188	34	12
Tephritidae	1	1	1
Tettigometridae	1	1	0
Tettigoniidae	1	0	0
Tingidae	1	0	0
Anthicidae	0	1	0
Anthomyiidae	0	0	0
Carabidae	2	0	0
Chloropidae	25	4	1
Ephydridae	0	0	0
Melyridae	1	1	0
Miridae	6	3	0
Muscidae	1	1	0
Staphylinidae	0	0	0
Syrphidae	0	0	0
Anthomyzidae	0	0	0
Asteiidae	0	0	0
Latridiidae	9	19	5
Lauxaniidae	1	0	0
Leiodidae	1	0	0
Lonchaeidae	0	0	0
Phalacridae	5	1	1
Scraptiidae	52	7	1
Sphaeroceridae	0	0	0
Nematocera	9	57	31
Ephemeroptera	0	1	1
Psocoptera	21	2	33
Thysanoptera	5	5	2

## Sheet: Input_aut_pooled
Taxa	Traditional	Intensive	Superintensive
Acroceridae	0	0	0
Aphelinidae	10	6	4
Bethylidae	0	1	0
Braconidae	0	1	3
Ceraphronidae	0	0	1
Chalcididae	0	0	0
Diapriidae	0	0	0
Dryinidae	0	1	0
Encyrtidae	10	2	2
Eulophidae	4	2	0
Eupelmidae	2	0	0
Eurytomidae	0	0	0
Figitidae	0	0	0
Heloridae	0	0	0
Ichneumonidae	0	1	0
Megaspilidae	0	0	0
Mymaridae	1	1	1
Platygastridae	0	0	0
Pteromalidae	4	2	2
Scelionidae	40	28	3
Signiphoridae	1	1	0
Tachinidae	0	0	1
Tetracampidae	2	1	1
Torymidae	0	0	0
Trichogrammatidae	0	1	1
Trigonalyidae	0	0	0
Anthocoridae	0	0	0
Araneidae	2	3	2
Cantharidae	0	0	0
Chrysopidae	24	30	24
Clubionidae	0	0	0
Coccinellidae	29	6	2
Coniopterygidae	3	0	2
Dictynidae	0	0	0
Empididae	0	0	0
Cheiracanthiidae	0	0	0
Formicidae	21	14	2
Gnaphosidae	0	1	0
Hybotidae	6	2	0
Linyphiidae	3	0	0
Lycosidae	0	0	0
Oxyopidae	1	61	28
Philodromidae	0	3	3
Raphidiidae	0	0	0
Salticidae	2	2	0
Tetragnathidae	0	0	0
Theridiidae	2	8	1
Thomisidae	8	1	1
Uloboridae	0	1	1
Agromyzidae	0	0	0
Aleyrodidae	5	0	0
Aphididae	0	4	0
Aphrophoridae	0	1	0
Apionidae	0	0	0
Berytidae	0	0	0
Cercopidae	6	1	0
Chrysomelidae	0	1	3
Cicadellidae	3	0	3
Cixiidae	0	2	0
Curculionidae	0	0	2
Issidae	1	1	0
Lycaenidae	0	0	0
Lygaeidae	0	0	0
Praydidae	0	1	0
Psyllidae	338	48	6
Tephritidae	1	1	1
Tettigometridae	1	1	0
Tettigoniidae	0	0	0
Tingidae	0	0	0
Anthicidae	0	1	1
Anthomyiidae	1	0	0
Carabidae	1	1	1
Chloropidae	0	2	0
Ephydridae	0	1	1
Melyridae	0	0	0
Miridae	0	13	3
Muscidae	2	2	1
Staphylinidae	0	0	0
Syrphidae	0	0	1
Anthomyzidae	0	0	0
Asteiidae	0	0	1
Latridiidae	0	2	5
Lauxaniidae	1	2	2
Leiodidae	2	0	0
Lonchaeidae	1	0	0
Phalacridae	1	0	1
Scraptiidae	6	0	0
Sphaeroceridae	0	0	1
Nematocera	20	179	79
Ephemeroptera	0	2	0
Psocoptera	13	3	9
Thysanoptera	6	2	3

## Sheet: fam_ord_mtrx
Sample	Point	Orchard	Aphelinidae	Braconidae	Encyrtidae	Eulophidae	Ichneumonidae	Mymaridae	Pteromalidae	Scelionidae	Anthocoridae	Araneidae	Cantharidae	Chrysopidae	Coccinellidae	Coniopterygidae	Formicidae	Hybotidae	Linyphiidae	Oxyopidae	Philodromidae	Salticidae	Theridiidae	Thomisidae	Uloboridae	Agromyzidae	Aleyrodidae	Aphididae	Chrysomelidae	Cicadellidae	Cixiidae	Curculionidae	Issidae	Praydidae	Psyllidae	Tephritidae	Chloropidae	Miridae	Latridiidae	Lauxaniidae	Scraptiidae	Nematocera	Psocoptera	Thysanoptera
Samp_01	09A	OL9	0	0	0	2	0	0	0	2	0	0	0	2	0	0	0	1	0	0	0	0	0	0	0	0	0	2	0	0	0	0	0	0	13	0	0	0	0	0	0	7	2	9
Samp_02	10A	OL10	1	0	1	0	1	0	1	6	2	4	0	0	0	0	1	0	0	0	0	0	0	0	0	0	0	1	1	0	0	0	0	0	19	1	0	0	0	0	0	8	0	17
Samp_03	17A	OL17	0	1	3	0	0	1	1	3	0	0	1	1	0	1	2	0	2	0	0	1	0	1	0	0	0	0	2	0	0	0	0	0	9	1	1	1	1	0	0	8	1	14
Samp_04	18A	OL18	0	0	0	1	0	0	0	0	0	1	0	1	0	0	0	0	0	0	0	0	0	0	0	0	0	0	3	0	0	0	0	0	3	0	0	0	0	0	0	4	1	3
Samp_05	19A	OL19	0	1	2	3	2	0	0	3	0	0	0	1	0	0	0	0	1	0	0	0	0	0	0	0	0	0	2	0	0	0	0	0	6	0	1	1	0	0	0	25	2	4
Samp_06	20B	OL20	1	2	14	1	0	1	1	6	1	0	0	3	0	0	3	0	0	0	0	0	0	1	0	0	1	0	0	0	0	0	16	0	21	0	0	0	0	0	1	5	1	2
Samp_07	24A	OL24	0	3	0	5	1	0	0	3	1	1	0	0	0	0	0	0	0	0	1	0	0	1	0	0	0	0	0	0	0	0	0	0	4	0	0	2	0	1	0	5	0	19
Samp_08	30A	OL30	0	0	1	9	0	1	0	2	1	0	0	1	0	0	0	0	1	0	0	0	0	0	0	0	0	0	0	1	0	0	0	0	10	0	1	0	0	2	0	0	0	3
Samp_09	30B	OL30	0	1	1	0	1	0	0	14	2	2	0	0	0	0	0	2	2	0	0	0	0	2	0	0	0	0	0	0	0	0	0	0	12	0	0	0	0	0	0	3	0	24
Samp_10	31A	OL31	0	0	1	0	0	0	1	6	0	0	0	2	0	0	3	0	0	0	1	0	0	1	0	0	0	0	1	0	0	0	0	0	7	0	1	1	0	0	0	5	0	42
Samp_11	32A	OL32	0	0	0	5	0	1	1	4	0	0	1	0	1	0	0	0	0	0	0	0	0	1	0	0	1	3	0	0	0	0	0	0	0	1	4	0	0	0	0	1	5	58
Samp_12	11A	OL11	0	0	2	1	0	1	1	3	0	1	3	2	0	0	0	2	0	0	0	0	0	0	0	0	0	0	0	0	0	0	0	1	10	0	0	0	0	0	0	5	0	8
Samp_13	12A	OL12	0	1	1	1	1	1	1	2	1	1	6	1	0	0	0	0	0	0	0	0	0	0	0	1	0	1	0	1	0	0	0	0	24	1	0	0	0	1	0	5	0	11
Samp_14	13A	OL13	0	1	0	0	0	0	0	3	1	0	0	0	0	0	0	0	0	0	0	0	0	0	0	0	1	1	0	0	0	0	0	0	7	0	0	0	0	0	0	1	0	17
Samp_15	14A	OL14	0	0	0	3	0	0	0	4	1	1	0	1	0	0	1	0	1	0	0	0	0	0	0	0	0	0	1	0	0	0	2	2	9	0	0	1	0	0	0	8	2	1
Samp_16	14B	OL14	1	1	1	2	0	0	0	6	6	0	0	9	0	0	1	0	0	0	0	0	0	1	0	0	0	0	1	0	0	0	0	7	13	0	1	3	0	0	1	8	1	58
Samp_17	21B	OL21	0	1	7	8	0	0	2	2	2	0	0	1	0	0	1	0	1	0	0	0	0	1	0	0	0	0	0	1	0	0	1	3	20	0	0	2	1	0	2	22	0	7
Samp_18	23A	OL23	0	0	3	3	0	0	0	10	0	2	0	0	0	0	0	0	0	0	0	0	0	0	0	0	0	0	1	0	0	0	0	0	8	0	1	2	0	0	0	2	1	53
Samp_19	23B	OL23	2	0	2	2	0	0	0	8	0	0	0	2	0	0	0	0	2	0	0	0	0	0	0	0	0	0	0	1	0	0	0	0	9	0	2	0	0	0	0	3	0	45
Samp_20	23C	OL23	2	1	2	0	0	2	1	10	0	0	1	5	0	0	0	0	1	0	0	0	0	0	0	0	0	1	0	1	0	0	0	0	17	0	0	0	0	0	0	8	0	148
Samp_21	25A	OL25	0	0	0	0	0	0	0	2	0	0	0	0	0	0	0	0	0	0	0	0	0	0	0	0	0	0	0	0	0	0	0	0	5	0	0	0	0	0	0	0	0	2
Samp_22	01A	OL1	0	0	0	0	0	0	0	0	0	0	0	0	0	0	1	0	0	0	0	0	0	0	0	0	0	0	0	0	0	0	0	0	1	0	0	0	0	0	0	6	0	0
Samp_23	01B	OL1	0	0	0	0	1	0	0	0	0	0	0	0	0	0	0	0	1	0	0	0	0	0	0	0	0	1	0	0	0	0	0	0	0	0	0	0	0	0	0	3	0	2
Samp_24	03A	OL3	0	1	0	0	0	0	0	0	0	0	0	0	0	0	1	0	0	0	0	0	0	0	0	0	0	1	0	0	0	0	0	0	0	0	0	0	0	0	0	5	0	3
Samp_25	03B	OL3	0	0	1	2	0	0	1	2	0	0	0	1	0	0	0	0	0	0	0	0	0	0	0	1	0	0	0	0	0	0	0	0	1	0	0	0	0	0	0	9	0	8
Samp_26	03C	OL3	0	1	0	0	0	0	0	1	0	0	0	0	0	0	0	0	0	0	0	0	0	0	0	1	0	0	0	0	0	0	0	0	1	0	0	0	0	0	0	3	0	3
Samp_27	04A	OL4	0	0	1	2	0	1	1	1	0	1	1	0	0	0	0	0	0	0	0	0	0	0	0	0	0	0	0	0	0	0	0	0	0	0	2	0	0	0	0	17	1	31
Samp_28	06A	OL6	0	1	2	2	0	0	0	1	0	0	0	1	0	0	0	0	2	0	0	0	0	0	0	1	0	0	0	1	0	0	0	0	6	0	0	0	0	0	0	13	0	10
Samp_29	06B	OL6	0	2	0	0	0	0	0	1	1	0	0	2	0	2	1	0	0	0	0	0	0	0	0	0	0	0	0	0	0	0	0	0	10	0	0	0	0	0	0	8	1	4
Samp_30	15A	OL15	1	1	0	0	0	0	0	1	0	0	0	1	0	0	1	0	2	0	0	0	0	0	0	0	0	0	0	0	0	0	0	0	0	0	0	0	0	0	0	10	1	0
Samp_31	16A	OL16	0	1	28	1	0	0	1	4	0	1	0	0	0	0	4	0	0	0	0	0	0	0	0	0	0	0	0	0	0	0	0	1	3	0	0	0	0	0	0	6	0	0
Samp_32	21A	OL21	0	0	1	3	0	1	1	6	1	0	0	2	0	0	4	0	1	0	0	0	0	2	0	0	0	0	0	1	0	0	4	0	8	0	2	3	1	0	0	5	0	27
Samp_33	22A	OL22	0	0	3	0	0	0	1	0	0	0	0	0	0	0	1	0	0	0	0	0	0	1	0	8	0	1	0	0	0	1	0	0	3	0	0	1	0	0	0	12	0	1
Samp_34	22B	OL22	1	1	1	0	0	0	0	3	0	0	0	0	0	0	0	0	0	0	0	0	0	0	0	0	0	0	0	0	0	2	0	0	1	0	0	0	0	0	0	4	0	4
Samp_35	22C	OL22	1	0	2	0	0	1	0	1	0	0	0	2	0	1	3	0	1	0	0	0	0	0	0	0	0	0	1	0	0	5	0	1	3	0	0	0	0	0	0	11	0	23
Samp_36	33A	OL33	0	0	0	0	0	0	0	8	0	0	0	1	0	0	0	0	1	0	0	0	0	0	0	0	0	0	1	0	0	0	0	0	0	0	0	0	0	1	0	17	1	29
Samp_37	37A	OL37	0	0	0	0	0	0	0	0	0	0	0	0	0	0	1	0	0	0	0	0	0	0	0	0	0	0	0	0	0	0	0	0	2	0	1	0	0	0	0	1	0	0
Samp_38	37B	OL37	0	0	0	0	0	0	2	2	0	0	0	0	0	0	0	0	0	0	1	0	0	0	0	0	0	0	0	0	0	0	0	0	0	0	0	0	0	0	0	1	0	0
Samp_39	02A	OL2	3	0	1	0	0	0	0	0	0	0	0	0	0	1	0	0	0	0	0	0	0	0	0	0	0	1	0	0	0	0	0	0	0	0	0	0	0	0	0	0	2	1
Samp_40	02B	OL2	0	0	0	0	0	0	0	0	0	0	0	0	0	5	0	0	1	0	0	0	0	0	0	0	0	1	0	0	0	0	0	0	0	0	0	0	0	0	0	0	0	0
Samp_41	04B	OL4	0	1	1	0	0	0	0	0	0	0	0	0	0	0	3	0	0	0	0	0	0	0	0	0	0	0	0	0	0	0	0	0	0	0	0	0	0	0	0	2	0	5
Samp_42	05A	OL5	1	0	0	0	0	0	0	0	0	0	0	2	0	2	1	0	2	0	0	0	0	0	0	0	0	0	1	0	0	0	0	0	2	0	0	0	0	0	0	6	0	1
Samp_43	05B	OL5	1	0	0	0	0	0	0	0	0	0	0	0	0	0	0	0	1	0	0	0	0	0	0	0	0	0	2	0	0	0	0	0	2	0	0	1	0	0	0	1	2	0
Samp_44	07A	OL7	0	1	0	0	0	0	1	1	0	0	0	0	0	0	0	0	2	0	0	0	0	0	0	0	0	0	0	0	0	0	0	0	0	0	0	0	0	0	0	2	0	0
Samp_45	07B	OL7	5	1	0	0	0	0	0	0	0	0	0	2	0	0	1	1	0	0	0	0	0	0	0	0	0	0	0	0	0	0	0	0	0	0	0	0	0	0	0	6	0	0
Samp_46	20A	OL20	0	1	1	0	0	0	0	5	0	0	0	1	0	0	0	0	0	0	0	0	0	0	0	0	0	0	1	1	0	7	0	0	0	0	0	0	0	0	0	12	0	7
Samp_47	20C	OL20	1	0	1	1	1	0	0	3	0	0	0	1	0	0	0	0	0	0	0	0	0	0	0	0	0	0	0	0	0	4	0	0	1	0	0	0	0	0	0	4	0	2
Samp_48	28A	OL28	0	0	1	0	0	0	0	0	0	1	0	0	0	0	0	0	0	0	0	0	0	0	0	0	0	0	0	0	0	0	0	0	0	0	0	0	0	0	0	1	0	1
Samp_49	28B	OL28	0	0	0	0	1	0	0	2	0	0	0	0	0	0	1	0	2	0	0	0	0	0	0	0	0	1	0	0	0	0	0	0	0	0	0	1	0	0	0	5	0	4
Samp_50	34A	OL34	0	0	0	1	0	0	0	3	0	0	0	1	0	0	0	0	2	0	0	0	0	0	0	0	0	0	1	0	0	0	0	0	0	0	0	0	0	0	0	4	2	53
Samp_51	35A	OL35	0	0	0	0	0	0	1	3	0	0	0	2	0	0	1	0	1	0	0	0	0	2	0	0	0	0	1	1	0	4	0	0	0	0	0	0	0	0	1	32	2	5
Samp_52	35B	OL35	0	0	1	2	0	0	0	2	0	0	0	0	0	0	2	0	0	0	0	0	0	0	0	0	0	0	0	1	0	0	0	0	0	0	0	0	0	0	0	2	0	2
Samp_53	36A	OL36	0	0	0	0	0	1	0	0	0	0	0	0	0	0	1	0	2	0	0	0	0	0	0	0	0	0	2	0	0	3	0	1	0	0	0	0	0	1	1	14	1	6
Samp_54	09A	OL9	1	0	2	1	0	0	0	0	0	1	0	0	1	0	0	0	0	1	1	0	0	0	0	0	0	0	0	0	0	0	0	0	10	0	0	3	0	0	1	1	0	0
Samp_55	10A	OL10	2	0	1	2	0	0	1	6	0	5	0	0	0	0	1	0	1	4	0	0	0	2	2	0	2	0	1	0	0	0	1	0	26	0	0	0	0	0	2	1	1	0
Samp_56	17A	OL17	2	0	2	1	0	0	2	3	0	0	0	1	0	0	0	0	0	0	1	0	0	0	0	0	0	0	0	0	0	0	1	0	8	0	3	0	0	0	3	0	0	0
Samp_57	18A	OL18	0	0	0	0	0	0	0	0	0	0	0	0	0	1	1	0	0	0	0	0	0	0	0	0	0	0	0	0	0	0	1	0	8	1	0	0	0	0	5	0	0	0
Samp_58	19A	OL19	0	0	1	4	0	0	0	2	0	1	0	0	0	0	0	0	1	2	0	0	0	0	0	0	0	0	0	0	0	0	1	0	4	0	1	0	0	0	0	0	0	0
Samp_59	20B	OL20	0	0	1	0	0	0	1	2	0	1	0	1	0	0	5	0	0	0	2	0	1	0	0	0	0	0	0	0	0	0	0	0	19	0	0	0	0	0	0	0	0	0
Samp_60	24A	OL24	0	0	1	0	0	0	0	0	0	1	0	0	1	0	1	0	0	1	0	1	0	1	0	0	0	0	0	0	0	0	12	0	7	0	1	1	0	0	4	0	5	0
Samp_61	30A	OL30	0	0	0	0	0	0	0	0	0	0	0	0	0	0	5	0	1	0	1	1	1	1	1	0	0	0	0	0	0	0	1	0	10	0	0	0	1	0	3	0	0	0
Samp_62	30B	OL30	0	0	0	0	0	0	0	0	0	0	0	0	3	0	4	0	0	0	0	0	2	1	0	0	0	0	0	0	0	0	0	0	10	0	3	0	1	0	1	0	1	0
Samp_63	31A	OL31	1	0	1	0	0	0	0	1	0	1	0	0	0	1	2	0	0	1	1	0	0	0	1	0	0	0	0	1	0	0	0	0	3	0	0	0	2	0	24	1	1	2
Samp_64	32A	OL32	0	0	0	1	0	0	0	1	0	2	0	0	1	3	20	0	0	2	0	0	0	0	0	0	0	0	0	0	0	0	0	0	0	0	1	1	3	1	0	1	8	0
Samp_65	11A	OL11	0	0	0	3	1	0	0	6	1	2	0	0	2	0	2	0	1	4	1	1	0	1	1	0	0	0	1	0	2	0	4	0	22	0	8	0	1	0	0	1	2	1
Samp_66	12A	OL12	1	0	1	2	0	2	1	3	0	0	0	0	2	0	0	0	0	0	0	1	1	1	0	0	0	0	4	0	0	0	0	0	9	0	0	0	0	0	0	2	0	0
Samp_67	13A	OL13	0	0	2	0	0	0	0	1	0	0	0	0	0	0	1	0	0	0	0	0	0	2	1	0	0	0	1	0	0	0	0	0	14	0	0	0	1	0	0	0	3	1
Samp_68	14A	OL14	0	0	0	0	0	0	0	0	0	2	0	0	1	0	0	0	0	4	0	0	0	0	1	0	0	0	0	0	0	0	0	0	9	0	1	0	0	0	0	0	0	0
Samp_69	14B	OL14	0	0	1	5	0	0	0	0	0	0	0	0	0	0	1	0	0	1	2	0	0	0	0	0	2	0	0	0	0	0	0	0	3	0	0	0	0	0	0	0	0	1
Samp_70	21B	OL21	0	0	0	0	0	0	0	0	0	0	0	0	0	0	0	0	1	0	3	0	0	0	0	0	0	0	0	0	0	0	0	0	7	0	0	1	0	0	0	0	0	0
Samp_71	23A	OL23	0	0	1	0	0	0	0	2	0	0	0	0	0	1	0	0	0	0	0	0	0	0	0	0	0	0	0	0	0	0	0	0	3	0	2	0	0	0	0	0	0	0
Samp_72	23B	OL23	0	1	0	3	0	0	0	0	0	0	0	0	0	1	0	0	0	0	1	0	0	0	0	0	0	0	1	0	0	0	0	0	2	0	1	0	0	0	9	0	0	0
Samp_73	23C	OL23	0	0	0	0	0	0	0	0	0	0	0	0	0	0	1	0	0	1	0	0	0	0	1	0	0	0	1	0	0	0	0	0	5	0	0	0	0	0	0	1	0	0
Samp_74	25A	OL25	0	0	4	2	0	0	2	0	0	0	0	0	5	0	0	0	0	1	0	1	0	0	0	0	0	0	0	0	1	0	0	0	9	0	4	0	0	0	0	1	0	0
Samp_75	01A	OL1	0	0	1	2	0	0	2	1	0	0	0	2	0	1	0	0	0	3	0	0	1	0	1	0	0	0	0	4	0	0	0	0	0	0	4	0	4	0	0	13	0	2
Samp_76	01B	OL1	0	0	1	3	0	0	0	2	0	0	0	4	0	0	1	0	0	9	0	0	2	0	0	0	0	0	0	0	0	0	0	0	0	0	0	0	3	0	0	3	1	2
Samp_77	03A	OL3	0	0	1	0	0	0	1	1	0	0	0	2	0	0	0	0	0	1	1	0	0	1	0	0	0	0	0	0	1	0	0	0	0	0	0	1	1	0	0	0	0	0
Samp_78	03B	OL3	0	0	2	0	0	0	0	1	0	0	0	0	0	0	0	0	0	1	3	0	0	3	3	0	0	0	0	0	0	0	0	0	0	0	0	2	0	0	0	0	0	0
Samp_79	03C	OL3	1	0	1	0	0	0	0	4	0	1	0	3	0	0	0	0	0	0	0	0	0	1	0	0	0	0	1	0	6	0	0	0	0	0	0	0	1	0	2	0	0	0
Samp_80	04A	OL4	0	0	0	0	0	0	0	1	0	0	0	2	0	0	0	0	0	6	2	1	3	0	1	0	0	0	0	0	0	0	0	0	0	0	0	0	1	0	0	19	0	1
Samp_81	06A	OL6	0	1	1	0	0	0	0	2	0	0	0	0	0	0	0	0	0	3	0	0	0	0	1	0	0	0	0	0	0	0	0	0	4	0	0	0	1	0	0	3	0	0
Samp_82	06B	OL6	0	0	0	0	0	0	0	1	0	0	0	4	0	0	1	0	0	4	0	0	0	0	0	0	0	0	0	0	2	0	0	0	1	0	0	0	0	0	0	5	0	0
Samp_83	15A	OL15	0	0	0	1	0	0	0	0	0	0	0	2	0	0	0	0	0	14	1	0	0	1	0	0	0	0	0	0	0	0	0	0	0	0	0	0	0	0	0	1	1	0
Samp_84	16A	OL16	0	0	0	1	0	0	0	2	0	0	0	2	0	0	0	0	0	0	1	0	0	0	1	0	0	0	0	0	0	0	0	0	0	0	0	0	0	0	0	1	0	0
Samp_85	21A	OL21	0	0	0	0	0	0	0	0	0	0	0	1	0	0	0	0	0	1	0	0	0	0	0	0	0	0	0	0	0	0	0	0	0	0	0	0	2	0	1	1	0	0
Samp_86	22A	OL22	0	0	0	0	0	0	0	0	0	0	0	0	0	0	0	0	0	1	0	1	0	0	1	0	0	0	0	0	2	0	0	0	0	1	0	0	0	0	0	0	0	0
Samp_87	22B	OL22	0	0	0	1	0	0	0	0	0	0	0	0	0	0	0	0	0	1	2	0	0	0	1	0	0	0	0	0	1	0	0	0	8	0	0	0	0	0	0	0	0	0
Samp_88	22C	OL22	0	0	0	2	0	0	0	1	0	0	0	0	0	1	1	0	0	7	1	0	0	0	0	0	0	0	0	0	0	0	0	0	0	0	0	0	0	0	0	2	0	0
Samp_89	33A	OL33	0	0	0	2	0	0	0	1	0	0	0	1	0	0	0	0	0	3	0	0	0	1	0	0	0	0	0	0	6	0	0	0	0	0	0	0	6	0	4	8	0	0
Samp_90	37A	OL37	0	0	0	0	1	0	0	1	0	0	0	0	0	0	3	0	0	0	0	0	0	1	0	0	0	0	0	0	0	0	0	0	9	0	0	0	0	0	0	0	0	0
Samp_91	37B	OL37	0	1	0	0	0	0	0	0	0	0	0	1	0	0	0	0	0	1	0	0	0	0	0	0	0	0	0	0	0	0	0	0	12	0	0	0	0	0	0	1	0	0
Samp_92	02A	OL2	0	0	0	0	0	0	0	0	0	1	0	0	0	2	0	0	0	1	0	0	0	0	3	0	0	0	0	0	0	3	0	0	0	0	0	0	0	0	0	0	15	0
Samp_93	02B	OL2	0	0	1	0	0	0	0	0	0	0	0	0	0	5	0	0	1	0	0	1	1	0	0	0	0	0	1	0	0	4	0	0	0	0	0	0	0	0	0	1	10	1
Samp_94	04B	OL4	0	0	0	0	0	0	0	0	0	0	0	2	0	0	3	0	0	4	0	0	0	0	0	0	0	0	0	0	0	0	0	0	0	0	0	0	0	0	1	1	0	0
Samp_95	05A	OL5	0	0	0	0	0	0	0	0	0	2	0	1	1	0	0	0	0	1	0	1	0	1	0	0	0	0	0	0	0	1	0	0	0	0	0	0	1	0	0	0	3	0
Samp_96	05B	OL5	0	0	0	0	0	0	0	1	0	2	0	1	0	0	1	0	0	1	0	0	0	1	0	0	0	0	0	0	0	0	0	0	0	0	1	0	1	0	0	0	1	0
Samp_97	07A	OL7	0	0	0	0	0	0	0	0	0	3	0	0	0	0	0	0	0	3	0	0	0	1	0	0	0	0	1	0	0	0	0	0	0	0	0	0	1	0	0	0	0	0
Samp_98	07B	OL7	0	0	0	1	0	0	0	0	0	1	0	3	0	0	0	0	0	3	0	0	0	2	1	0	0	0	0	0	0	0	0	1	1	0	0	0	0	0	0	4	0	0
Samp_99	20A	OL20	0	0	0	0	0	0	0	0	0	3	0	0	0	0	0	0	0	2	0	0	0	4	0	0	0	0	0	0	0	1	0	0	10	1	0	0	2	0	0	1	0	0
Samp_100	20C	OL20	0	0	0	0	0	0	0	1	0	0	0	0	0	0	1	0	0	0	0	0	0	1	0	0	0	0	0	0	0	0	0	0	1	0	0	0	0	0	0	1	0	0
Samp_101	28A	OL28	0	0	0	0	0	0	0	0	0	0	0	0	1	0	0	0	0	0	0	0	0	0	0	0	0	0	0	0	0	0	0	0	0	0	0	0	0	0	0	0	0	0
Samp_102	28B	OL28	0	0	0	0	0	0	0	0	0	1	0	0	0	0	0	0	0	2	0	0	1	1	1	0	0	0	0	1	0	0	0	0	0	0	0	0	0	0	0	3	1	1
Samp_103	34A	OL34	0	0	0	0	0	0	0	0	0	0	0	0	0	0	0	0	0	1	1	0	0	0	1	0	0	0	0	0	0	0	0	0	0	0	0	0	0	0	0	3	1	0
Samp_104	35A	OL35	0	0	1	0	0	0	0	0	0	0	0	1	0	0	0	0	0	3	0	1	0	0	0	0	0	0	0	0	0	0	0	0	0	0	0	0	0	0	0	7	0	0
Samp_105	35B	OL35	0	0	0	0	0	0	0	3	0	0	0	1	0	0	0	0	0	0	0	0	0	2	0	0	0	0	0	0	0	0	0	0	0	0	0	0	0	0	0	0	0	0
Samp_106	36A	OL36	1	0	0	1	0	0	0	1	0	0	0	0	0	0	1	0	0	1	0	0	0	0	0	0	0	0	0	0	0	0	0	0	0	0	0	0	0	0	0	10	2	0
Samp_107	09A	OL9	0	0	0	1	0	0	0	1	0	0	0	0	0	0	0	0	0	1	0	0	0	0	0	0	0	0	0	0	0	0	0	0	39	0	0	0	0	0	0	4	0	1
Samp_108	10A	OL10	0	0	3	0	0	0	1	1	0	0	0	0	1	0	1	0	0	0	0	1	0	0	0	0	2	0	0	0	0	0	0	0	23	0	0	0	0	0	0	1	0	0
Samp_109	17A	OL17	1	0	3	1	0	0	2	1	0	0	0	0	1	0	1	0	0	0	0	0	0	0	0	0	0	0	0	0	0	0	0	0	13	0	0	0	0	0	0	0	0	1
Samp_110	18A	OL18	0	0	0	0	0	0	0	0	0	0	0	1	0	0	1	0	0	0	0	0	0	0	0	0	0	0	0	0	0	0	0	0	1	0	0	0	0	0	0	0	1	0
Samp_111	19A	OL19	0	0	2	0	0	0	0	0	0	0	0	1	0	0	1	0	0	0	0	0	0	0	0	0	0	0	0	0	0	0	0	0	25	0	0	0	0	0	0	0	0	0
Samp_112	20B	OL20	5	0	0	1	0	0	0	2	0	0	0	3	0	0	0	0	0	0	0	0	0	0	0	0	1	0	0	1	0	0	0	0	35	0	0	0	0	0	0	0	0	0
Samp_113	24A	OL24	0	0	0	0	0	0	0	0	0	0	0	0	0	0	0	0	0	0	0	0	0	1	0	0	1	0	0	0	0	0	0	0	9	0	0	0	0	0	0	0	0	0
Samp_114	30A	OL30	0	0	0	0	0	0	0	2	0	0	0	0	2	0	2	0	0	0	0	0	0	1	0	0	0	0	0	0	0	0	0	0	18	0	0	0	0	0	0	0	0	0
Samp_115	30B	OL30	0	0	0	0	0	1	0	4	0	0	0	0	10	0	2	0	1	0	0	0	1	2	0	0	0	0	0	0	0	0	0	0	28	0	0	0	0	0	0	0	1	1
Samp_116	31A	OL31	0	0	0	0	0	0	0	2	0	0	0	0	2	2	1	1	0	0	0	0	0	0	0	0	0	0	0	0	0	0	0	0	2	1	0	0	0	1	4	2	5	0
Samp_117	32A	OL32	0	0	0	0	0	0	0	0	0	2	0	0	0	0	7	0	1	0	0	0	0	0	0	0	0	0	0	0	0	0	0	0	0	0	0	0	0	0	1	1	1	0
Samp_118	11A	OL11	0	0	0	0	0	0	0	3	0	0	0	1	3	0	2	0	0	0	0	0	0	0	0	0	0	0	0	0	0	0	0	0	50	0	0	0	0	0	0	2	0	0
Samp_119	12A	OL12	2	0	1	1	0	0	1	4	0	0	0	2	0	0	1	0	0	0	0	0	0	0	0	0	1	0	0	0	0	0	0	0	14	0	0	0	0	0	1	2	0	0
Samp_120	13A	OL13	1	0	1	0	0	0	0	6	0	0	0	1	1	0	0	5	0	0	0	1	0	0	0	0	0	0	0	2	0	0	0	0	33	0	0	0	0	0	0	3	1	0
Samp_121	14A	OL14	0	0	0	0	0	0	0	4	0	0	0	0	6	1	1	0	0	0	0	0	0	0	0	0	0	0	0	0	0	0	0	0	10	0	0	0	0	0	0	0	4	0
Samp_122	14B	OL14	1	0	0	0	0	0	0	5	0	0	0	4	0	0	0	0	0	0	0	0	0	0	0	0	0	0	0	0	0	0	0	0	3	0	0	0	0	0	0	0	0	0
Samp_123	21B	OL21	0	0	0	0	0	0	0	0	0	0	0	1	1	0	0	0	0	0	0	0	0	1	0	0	0	0	0	0	0	0	0	0	4	0	0	0	0	0	0	1	0	0
Samp_124	23A	OL23	0	0	0	0	0	0	0	1	0	0	0	3	1	0	0	0	1	0	0	0	0	0	0	0	0	0	0	0	0	0	1	0	5	0	0	0	0	0	0	1	0	1
Samp_125	23B	OL23	0	0	0	0	0	0	0	0	0	0	0	2	0	0	0	0	0	0	0	0	0	2	0	0	0	0	0	0	0	0	0	0	2	0	0	0	0	0	0	1	0	1
Samp_126	23C	OL23	0	0	0	0	0	0	0	3	0	0	0	3	0	0	1	0	0	0	0	0	1	1	0	0	0	0	0	0	0	0	0	0	12	0	0	0	0	0	0	2	0	0
Samp_127	25A	OL25	0	0	0	0	0	0	0	1	0	0	0	2	1	0	0	0	0	0	0	0	0	0	0	0	0	0	0	0	0	0	0	0	12	0	0	0	0	0	0	0	0	1
Samp_128	01A	OL1	0	0	0	0	1	0	0	2	0	0	0	3	1	0	0	0	0	8	1	0	0	0	0	0	0	0	0	0	0	0	0	0	0	0	0	0	0	0	0	4	0	0
Samp_129	01B	OL1	0	0	0	0	0	0	0	3	0	1	0	3	0	0	0	0	0	5	1	0	6	0	1	0	0	0	0	0	0	0	0	0	0	1	1	0	0	0	0	2	0	0
Samp_130	03A	OL3	0	0	0	0	0	0	0	1	0	0	0	0	0	0	1	0	0	1	0	0	0	0	0	0	0	1	0	0	0	0	0	0	0	0	1	0	0	0	0	3	0	0
Samp_131	03B	OL3	0	1	0	0	0	0	1	2	0	0	0	1	0	0	0	1	0	0	0	0	0	0	0	0	0	1	0	0	0	0	0	0	0	0	0	1	0	2	0	5	1	0
Samp_132	03C	OL3	0	0	1	0	0	0	0	2	0	1	0	2	0	0	0	0	0	0	0	0	0	0	0	0	0	0	0	0	0	0	0	0	0	0	0	0	0	0	0	4	0	0
Samp_133	04A	OL4	0	0	0	0	0	0	0	0	0	0	0	9	0	0	0	0	0	3	0	0	0	0	0	0	0	0	0	0	0	0	0	0	0	0	0	0	2	0	0	36	1	0
Samp_134	06A	OL6	1	0	0	0	0	0	0	0	0	0	0	2	0	0	0	1	0	9	0	0	0	0	0	0	0	0	0	0	2	0	0	0	9	0	0	0	0	0	0	22	0	0
Samp_135	06B	OL6	0	0	0	0	0	0	0	0	0	0	0	0	2	0	0	0	0	10	0	0	0	0	0	0	0	0	0	0	0	0	0	0	2	0	0	0	0	0	0	7	0	0
Samp_136	15A	OL15	0	0	0	0	0	0	0	2	0	0	0	1	0	0	0	0	0	0	0	0	0	0	0	0	0	0	0	0	0	0	0	0	0	0	0	0	0	0	0	3	0	0
Samp_137	16A	OL16	0	0	0	1	0	0	0	0	0	0	0	2	0	0	2	0	0	6	0	1	0	0	0	0	0	0	0	0	0	0	0	0	1	0	0	10	0	0	0	1	0	1
Samp_138	21A	OL21	0	0	0	0	0	0	0	0	0	0	0	1	1	0	0	0	0	0	0	0	0	0	0	0	0	1	0	0	0	0	0	0	0	0	0	0	0	0	0	1	0	0
Samp_139	22A	OL22	0	0	1	0	0	0	0	6	0	1	0	2	2	0	2	0	0	7	0	0	0	0	0	0	0	1	1	0	0	0	0	0	0	0	0	1	0	0	0	72	0	0
Samp_140	22B	OL22	0	0	0	0	0	1	1	8	0	0	0	1	0	0	6	0	0	1	0	0	0	0	0	0	0	0	0	0	0	0	0	0	1	0	0	0	0	0	0	2	0	0
Samp_141	22C	OL22	0	0	0	0	0	0	0	1	0	0	0	1	0	0	1	0	0	10	0	0	0	0	0	0	0	0	0	0	0	0	0	0	0	0	0	1	0	0	0	4	0	1
Samp_142	33A	OL33	1	0	0	0	0	0	0	0	0	0	0	1	0	0	0	0	0	0	0	0	0	0	0	0	0	0	0	0	0	0	0	0	0	0	0	0	0	0	0	7	0	0
Samp_143	37A	OL37	4	0	0	0	0	0	0	0	0	0	0	0	0	0	2	0	0	1	1	0	2	0	0	0	0	0	0	0	0	0	1	1	20	0	0	0	0	0	0	3	0	0
Samp_144	37B	OL37	0	0	0	1	0	0	0	1	0	0	0	1	0	0	0	0	0	0	0	1	0	1	0	0	0	0	0	0	0	0	0	0	15	0	0	0	0	0	0	3	1	0
Samp_145	02A	OL2	1	0	0	0	0	0	0	0	0	0	0	0	0	1	0	0	0	0	0	0	1	0	0	0	0	0	0	0	0	1	0	0	0	0	0	0	1	0	0	2	0	0
Samp_146	02B	OL2	0	0	0	0	0	0	0	1	0	0	0	3	0	1	0	0	0	14	0	0	0	0	0	0	0	0	1	0	0	0	0	0	0	0	0	0	4	2	0	10	2	0
Samp_147	04B	OL4	0	2	0	0	0	0	0	0	0	1	0	5	0	0	0	0	0	0	0	0	0	0	1	0	0	0	0	1	0	0	0	0	0	1	0	0	0	0	0	10	0	0
Samp_148	05A	OL5	0	0	1	0	0	0	0	0	0	1	0	3	0	0	0	0	0	5	1	0	0	0	0	0	0	0	1	0	0	0	0	0	0	0	0	2	0	0	0	3	2	0
Samp_149	05B	OL5	0	0	1	0	0	0	0	0	0	0	0	2	1	0	0	0	0	4	1	0	0	0	0	0	0	0	0	2	0	0	0	0	0	0	0	0	0	0	0	1	1	0
Samp_150	07A	OL7	1	0	0	0	0	0	0	0	0	0	0	0	0	0	0	0	0	0	0	0	0	0	0	0	0	0	0	0	0	0	0	0	1	0	0	0	0	0	0	5	0	0
Samp_151	07B	OL7	0	0	0	0	0	0	0	0	0	0	0	1	0	0	0	0	0	1	0	0	0	0	0	0	0	0	0	0	0	0	0	0	0	0	0	0	0	0	0	5	0	1
Samp_152	20A	OL20	1	0	0	0	0	0	0	0	0	0	0	1	0	0	0	0	0	1	0	0	0	0	0	0	0	0	0	0	0	0	0	0	3	0	0	0	0	0	0	0	0	2
Samp_153	20C	OL20	0	0	0	0	0	0	1	0	0	0	0	3	1	0	0	0	0	1	0	0	0	1	0	0	0	0	1	0	0	1	0	0	2	0	0	0	0	0	0	4	0	0
Samp_154	28A	OL28	0	0	0	0	0	0	0	0	0	0	0	3	0	0	1	0	0	1	0	0	0	0	0	0	0	0	0	0	0	0	0	0	0	0	0	0	0	0	0	4	0	0
Samp_155	28B	OL28	1	1	0	0	0	1	1	2	0	0	0	2	0	0	0	0	0	0	0	0	0	0	0	0	0	0	0	0	0	0	0	0	0	0	0	1	0	0	0	33	4	0
Samp_156	34A	OL34	0	0	0	0	0	0	0	0	0	0	0	0	0	0	0	0	0	0	0	0	0	0	0	0	0	0	0	0	0	0	0	0	0	0	0	0	0	0	0	1	0	0
Samp_157	35A	OL35	0	0	0	0	0	0	0	0	0	0	0	0	0	0	0	0	0	0	0	0	0	0	0	0	0	0	0	0	0	0	0	0	0	0	0	0	0	0	0	0	0	0
Samp_158	35B	OL35	0	0	0	0	0	0	0	0	0	0	0	1	0	0	0	0	0	1	1	0	0	0	0	0	0	0	0	0	0	0	0	0	0	0	0	0	0	0	0	0	0	0
Samp_159	36A	OL36	0	0	0	0	0	0	0	0	0	0	0	0	0	0	1	0	0	0	0	0	0	0	0	0	0	0	0	0	0	0	0	0	0	0	0	0	0	0	0	1	0	0

## Sheet: family_mtrx
Sample	Point	Orchard	Aphelinidae	Braconidae	Encyrtidae	Eulophidae	Ichneumonidae	Mymaridae	Pteromalidae	Scelionidae	Anthocoridae	Araneidae	Cantharidae	Chrysopidae	Coccinellidae	Coniopterygidae	Formicidae	Hybotidae	Linyphiidae	Oxyopidae	Philodromidae	Salticidae	Theridiidae	Thomisidae	Uloboridae	Agromyzidae	Aleyrodidae	Aphididae	Chrysomelidae	Cicadellidae	Cixiidae	Curculionidae	Issidae	Praydidae	Psyllidae	Tephritidae	Chloropidae	Miridae	Latridiidae	Lauxaniidae	Scraptiidae
Samp_01	09A	OL9	0	0	0	2	0	0	0	2	0	0	0	2	0	0	0	1	0	0	0	0	0	0	0	0	0	2	0	0	0	0	0	0	13	0	0	0	0	0	0
Samp_02	10A	OL10	1	0	1	0	1	0	1	6	2	4	0	0	0	0	1	0	0	0	0	0	0	0	0	0	0	1	1	0	0	0	0	0	19	1	0	0	0	0	0
Samp_03	17A	OL17	0	1	3	0	0	1	1	3	0	0	1	1	0	1	2	0	2	0	0	1	0	1	0	0	0	0	2	0	0	0	0	0	9	1	1	1	1	0	0
Samp_04	18A	OL18	0	0	0	1	0	0	0	0	0	1	0	1	0	0	0	0	0	0	0	0	0	0	0	0	0	0	3	0	0	0	0	0	3	0	0	0	0	0	0
Samp_05	19A	OL19	0	1	2	3	2	0	0	3	0	0	0	1	0	0	0	0	1	0	0	0	0	0	0	0	0	0	2	0	0	0	0	0	6	0	1	1	0	0	0
Samp_06	20B	OL20	1	2	14	1	0	1	1	6	1	0	0	3	0	0	3	0	0	0	0	0	0	1	0	0	1	0	0	0	0	0	16	0	21	0	0	0	0	0	1
Samp_07	24A	OL24	0	3	0	5	1	0	0	3	1	1	0	0	0	0	0	0	0	0	1	0	0	1	0	0	0	0	0	0	0	0	0	0	4	0	0	2	0	1	0
Samp_08	30A	OL30	0	0	1	9	0	1	0	2	1	0	0	1	0	0	0	0	1	0	0	0	0	0	0	0	0	0	0	1	0	0	0	0	10	0	1	0	0	2	0
Samp_09	30B	OL30	0	1	1	0	1	0	0	14	2	2	0	0	0	0	0	2	2	0	0	0	0	2	0	0	0	0	0	0	0	0	0	0	12	0	0	0	0	0	0
Samp_10	31A	OL31	0	0	1	0	0	0	1	6	0	0	0	2	0	0	3	0	0	0	1	0	0	1	0	0	0	0	1	0	0	0	0	0	7	0	1	1	0	0	0
Samp_11	32A	OL32	0	0	0	5	0	1	1	4	0	0	1	0	1	0	0	0	0	0	0	0	0	1	0	0	1	3	0	0	0	0	0	0	0	1	4	0	0	0	0
Samp_12	11A	OL11	0	0	2	1	0	1	1	3	0	1	3	2	0	0	0	2	0	0	0	0	0	0	0	0	0	0	0	0	0	0	0	1	10	0	0	0	0	0	0
Samp_13	12A	OL12	0	1	1	1	1	1	1	2	1	1	6	1	0	0	0	0	0	0	0	0	0	0	0	1	0	1	0	1	0	0	0	0	24	1	0	0	0	1	0
Samp_14	13A	OL13	0	1	0	0	0	0	0	3	1	0	0	0	0	0	0	0	0	0	0	0	0	0	0	0	1	1	0	0	0	0	0	0	7	0	0	0	0	0	0
Samp_15	14A	OL14	0	0	0	3	0	0	0	4	1	1	0	1	0	0	1	0	1	0	0	0	0	0	0	0	0	0	1	0	0	0	2	2	9	0	0	1	0	0	0
Samp_16	14B	OL14	1	1	1	2	0	0	0	6	6	0	0	9	0	0	1	0	0	0	0	0	0	1	0	0	0	0	1	0	0	0	0	7	13	0	1	3	0	0	1
Samp_17	21B	OL21	0	1	7	8	0	0	2	2	2	0	0	1	0	0	1	0	1	0	0	0	0	1	0	0	0	0	0	1	0	0	1	3	20	0	0	2	1	0	2
Samp_18	23A	OL23	0	0	3	3	0	0	0	10	0	2	0	0	0	0	0	0	0	0	0	0	0	0	0	0	0	0	1	0	0	0	0	0	8	0	1	2	0	0	0
Samp_19	23B	OL23	2	0	2	2	0	0	0	8	0	0	0	2	0	0	0	0	2	0	0	0	0	0	0	0	0	0	0	1	0	0	0	0	9	0	2	0	0	0	0
Samp_20	23C	OL23	2	1	2	0	0	2	1	10	0	0	1	5	0	0	0	0	1	0	0	0	0	0	0	0	0	1	0	1	0	0	0	0	17	0	0	0	0	0	0
Samp_21	25A	OL25	0	0	0	0	0	0	0	2	0	0	0	0	0	0	0	0	0	0	0	0	0	0	0	0	0	0	0	0	0	0	0	0	5	0	0	0	0	0	0
Samp_22	01A	OL1	0	0	0	0	0	0	0	0	0	0	0	0	0	0	1	0	0	0	0	0	0	0	0	0	0	0	0	0	0	0	0	0	1	0	0	0	0	0	0
Samp_23	01B	OL1	0	0	0	0	1	0	0	0	0	0	0	0	0	0	0	0	1	0	0	0	0	0	0	0	0	1	0	0	0	0	0	0	0	0	0	0	0	0	0
Samp_24	03A	OL3	0	1	0	0	0	0	0	0	0	0	0	0	0	0	1	0	0	0	0	0	0	0	0	0	0	1	0	0	0	0	0	0	0	0	0	0	0	0	0
Samp_25	03B	OL3	0	0	1	2	0	0	1	2	0	0	0	1	0	0	0	0	0	0	0	0	0	0	0	1	0	0	0	0	0	0	0	0	1	0	0	0	0	0	0
Samp_26	03C	OL3	0	1	0	0	0	0	0	1	0	0	0	0	0	0	0	0	0	0	0	0	0	0	0	1	0	0	0	0	0	0	0	0	1	0	0	0	0	0	0
Samp_27	04A	OL4	0	0	1	2	0	1	1	1	0	1	1	0	0	0	0	0	0	0	0	0	0	0	0	0	0	0	0	0	0	0	0	0	0	0	2	0	0	0	0
Samp_28	06A	OL6	0	1	2	2	0	0	0	1	0	0	0	1	0	0	0	0	2	0	0	0	0	0	0	1	0	0	0	1	0	0	0	0	6	0	0	0	0	0	0
Samp_29	06B	OL6	0	2	0	0	0	0	0	1	1	0	0	2	0	2	1	0	0	0	0	0	0	0	0	0	0	0	0	0	0	0	0	0	10	0	0	0	0	0	0
Samp_30	15A	OL15	1	1	0	0	0	0	0	1	0	0	0	1	0	0	1	0	2	0	0	0	0	0	0	0	0	0	0	0	0	0	0	0	0	0	0	0	0	0	0
Samp_31	16A	OL16	0	1	28	1	0	0	1	4	0	1	0	0	0	0	4	0	0	0	0	0	0	0	0	0	0	0	0	0	0	0	0	1	3	0	0	0	0	0	0
Samp_32	21A	OL21	0	0	1	3	0	1	1	6	1	0	0	2	0	0	4	0	1	0	0	0	0	2	0	0	0	0	0	1	0	0	4	0	8	0	2	3	1	0	0
Samp_33	22A	OL22	0	0	3	0	0	0	1	0	0	0	0	0	0	0	1	0	0	0	0	0	0	1	0	8	0	1	0	0	0	1	0	0	3	0	0	1	0	0	0
Samp_34	22B	OL22	1	1	1	0	0	0	0	3	0	0	0	0	0	0	0	0	0	0	0	0	0	0	0	0	0	0	0	0	0	2	0	0	1	0	0	0	0	0	0
Samp_35	22C	OL22	1	0	2	0	0	1	0	1	0	0	0	2	0	1	3	0	1	0	0	0	0	0	0	0	0	0	1	0	0	5	0	1	3	0	0	0	0	0	0
Samp_36	33A	OL33	0	0	0	0	0	0	0	8	0	0	0	1	0	0	0	0	1	0	0	0	0	0	0	0	0	0	1	0	0	0	0	0	0	0	0	0	0	1	0
Samp_37	37A	OL37	0	0	0	0	0	0	0	0	0	0	0	0	0	0	1	0	0	0	0	0	0	0	0	0	0	0	0	0	0	0	0	0	2	0	1	0	0	0	0
Samp_38	37B	OL37	0	0	0	0	0	0	2	2	0	0	0	0	0	0	0	0	0	0	1	0	0	0	0	0	0	0	0	0	0	0	0	0	0	0	0	0	0	0	0
Samp_39	02A	OL2	3	0	1	0	0	0	0	0	0	0	0	0	0	1	0	0	0	0	0	0	0	0	0	0	0	1	0	0	0	0	0	0	0	0	0	0	0	0	0
Samp_40	02B	OL2	0	0	0	0	0	0	0	0	0	0	0	0	0	5	0	0	1	0	0	0	0	0	0	0	0	1	0	0	0	0	0	0	0	0	0	0	0	0	0
Samp_41	04B	OL4	0	1	1	0	0	0	0	0	0	0	0	0	0	0	3	0	0	0	0	0	0	0	0	0	0	0	0	0	0	0	0	0	0	0	0	0	0	0	0
Samp_42	05A	OL5	1	0	0	0	0	0	0	0	0	0	0	2	0	2	1	0	2	0	0	0	0	0	0	0	0	0	1	0	0	0	0	0	2	0	0	0	0	0	0
Samp_43	05B	OL5	1	0	0	0	0	0	0	0	0	0	0	0	0	0	0	0	1	0	0	0	0	0	0	0	0	0	2	0	0	0	0	0	2	0	0	1	0	0	0
Samp_44	07A	OL7	0	1	0	0	0	0	1	1	0	0	0	0	0	0	0	0	2	0	0	0	0	0	0	0	0	0	0	0	0	0	0	0	0	0	0	0	0	0	0
Samp_45	07B	OL7	5	1	0	0	0	0	0	0	0	0	0	2	0	0	1	1	0	0	0	0	0	0	0	0	0	0	0	0	0	0	0	0	0	0	0	0	0	0	0
Samp_46	20A	OL20	0	1	1	0	0	0	0	5	0	0	0	1	0	0	0	0	0	0	0	0	0	0	0	0	0	0	1	1	0	7	0	0	0	0	0	0	0	0	0
Samp_47	20C	OL20	1	0	1	1	1	0	0	3	0	0	0	1	0	0	0	0	0	0	0	0	0	0	0	0	0	0	0	0	0	4	0	0	1	0	0	0	0	0	0
Samp_48	28A	OL28	0	0	1	0	0	0	0	0	0	1	0	0	0	0	0	0	0	0	0	0	0	0	0	0	0	0	0	0	0	0	0	0	0	0	0	0	0	0	0
Samp_49	28B	OL28	0	0	0	0	1	0	0	2	0	0	0	0	0	0	1	0	2	0	0	0	0	0	0	0	0	1	0	0	0	0	0	0	0	0	0	1	0	0	0
Samp_50	34A	OL34	0	0	0	1	0	0	0	3	0	0	0	1	0	0	0	0	2	0	0	0	0	0	0	0	0	0	1	0	0	0	0	0	0	0	0	0	0	0	0
Samp_51	35A	OL35	0	0	0	0	0	0	1	3	0	0	0	2	0	0	1	0	1	0	0	0	0	2	0	0	0	0	1	1	0	4	0	0	0	0	0	0	0	0	1
Samp_52	35B	OL35	0	0	1	2	0	0	0	2	0	0	0	0	0	0	2	0	0	0	0	0	0	0	0	0	0	0	0	1	0	0	0	0	0	0	0	0	0	0	0
Samp_53	36A	OL36	0	0	0	0	0	1	0	0	0	0	0	0	0	0	1	0	2	0	0	0	0	0	0	0	0	0	2	0	0	3	0	1	0	0	0	0	0	1	1
Samp_54	09A	OL9	1	0	2	1	0	0	0	0	0	1	0	0	1	0	0	0	0	1	1	0	0	0	0	0	0	0	0	0	0	0	0	0	10	0	0	3	0	0	1
Samp_55	10A	OL10	2	0	1	2	0	0	1	6	0	5	0	0	0	0	1	0	1	4	0	0	0	2	2	0	2	0	1	0	0	0	1	0	26	0	0	0	0	0	2
Samp_56	17A	OL17	2	0	2	1	0	0	2	3	0	0	0	1	0	0	0	0	0	0	1	0	0	0	0	0	0	0	0	0	0	0	1	0	8	0	3	0	0	0	3
Samp_57	18A	OL18	0	0	0	0	0	0	0	0	0	0	0	0	0	1	1	0	0	0	0	0	0	0	0	0	0	0	0	0	0	0	1	0	8	1	0	0	0	0	5
Samp_58	19A	OL19	0	0	1	4	0	0	0	2	0	1	0	0	0	0	0	0	1	2	0	0	0	0	0	0	0	0	0	0	0	0	1	0	4	0	1	0	0	0	0
Samp_59	20B	OL20	0	0	1	0	0	0	1	2	0	1	0	1	0	0	5	0	0	0	2	0	1	0	0	0	0	0	0	0	0	0	0	0	19	0	0	0	0	0	0
Samp_60	24A	OL24	0	0	1	0	0	0	0	0	0	1	0	0	1	0	1	0	0	1	0	1	0	1	0	0	0	0	0	0	0	0	12	0	7	0	1	1	0	0	4
Samp_61	30A	OL30	0	0	0	0	0	0	0	0	0	0	0	0	0	0	5	0	1	0	1	1	1	1	1	0	0	0	0	0	0	0	1	0	10	0	0	0	1	0	3
Samp_62	30B	OL30	0	0	0	0	0	0	0	0	0	0	0	0	3	0	4	0	0	0	0	0	2	1	0	0	0	0	0	0	0	0	0	0	10	0	3	0	1	0	1
Samp_63	31A	OL31	1	0	1	0	0	0	0	1	0	1	0	0	0	1	2	0	0	1	1	0	0	0	1	0	0	0	0	1	0	0	0	0	3	0	0	0	2	0	24
Samp_64	32A	OL32	0	0	0	1	0	0	0	1	0	2	0	0	1	3	20	0	0	2	0	0	0	0	0	0	0	0	0	0	0	0	0	0	0	0	1	1	3	1	0
Samp_65	11A	OL11	0	0	0	3	1	0	0	6	1	2	0	0	2	0	2	0	1	4	1	1	0	1	1	0	0	0	1	0	2	0	4	0	22	0	8	0	1	0	0
Samp_66	12A	OL12	1	0	1	2	0	2	1	3	0	0	0	0	2	0	0	0	0	0	0	1	1	1	0	0	0	0	4	0	0	0	0	0	9	0	0	0	0	0	0
Samp_67	13A	OL13	0	0	2	0	0	0	0	1	0	0	0	0	0	0	1	0	0	0	0	0	0	2	1	0	0	0	1	0	0	0	0	0	14	0	0	0	1	0	0
Samp_68	14A	OL14	0	0	0	0	0	0	0	0	0	2	0	0	1	0	0	0	0	4	0	0	0	0	1	0	0	0	0	0	0	0	0	0	9	0	1	0	0	0	0
Samp_69	14B	OL14	0	0	1	5	0	0	0	0	0	0	0	0	0	0	1	0	0	1	2	0	0	0	0	0	2	0	0	0	0	0	0	0	3	0	0	0	0	0	0
Samp_70	21B	OL21	0	0	0	0	0	0	0	0	0	0	0	0	0	0	0	0	1	0	3	0	0	0	0	0	0	0	0	0	0	0	0	0	7	0	0	1	0	0	0
Samp_71	23A	OL23	0	0	1	0	0	0	0	2	0	0	0	0	0	1	0	0	0	0	0	0	0	0	0	0	0	0	0	0	0	0	0	0	3	0	2	0	0	0	0
Samp_72	23B	OL23	0	1	0	3	0	0	0	0	0	0	0	0	0	1	0	0	0	0	1	0	0	0	0	0	0	0	1	0	0	0	0	0	2	0	1	0	0	0	9
Samp_73	23C	OL23	0	0	0	0	0	0	0	0	0	0	0	0	0	0	1	0	0	1	0	0	0	0	1	0	0	0	1	0	0	0	0	0	5	0	0	0	0	0	0
Samp_74	25A	OL25	0	0	4	2	0	0	2	0	0	0	0	0	5	0	0	0	0	1	0	1	0	0	0	0	0	0	0	0	1	0	0	0	9	0	4	0	0	0	0
Samp_75	01A	OL1	0	0	1	2	0	0	2	1	0	0	0	2	0	1	0	0	0	3	0	0	1	0	1	0	0	0	0	4	0	0	0	0	0	0	4	0	4	0	0
Samp_76	01B	OL1	0	0	1	3	0	0	0	2	0	0	0	4	0	0	1	0	0	9	0	0	2	0	0	0	0	0	0	0	0	0	0	0	0	0	0	0	3	0	0
Samp_77	03A	OL3	0	0	1	0	0	0	1	1	0	0	0	2	0	0	0	0	0	1	1	0	0	1	0	0	0	0	0	0	1	0	0	0	0	0	0	1	1	0	0
Samp_78	03B	OL3	0	0	2	0	0	0	0	1	0	0	0	0	0	0	0	0	0	1	3	0	0	3	3	0	0	0	0	0	0	0	0	0	0	0	0	2	0	0	0
Samp_79	03C	OL3	1	0	1	0	0	0	0	4	0	1	0	3	0	0	0	0	0	0	0	0	0	1	0	0	0	0	1	0	6	0	0	0	0	0	0	0	1	0	2
Samp_80	04A	OL4	0	0	0	0	0	0	0	1	0	0	0	2	0	0	0	0	0	6	2	1	3	0	1	0	0	0	0	0	0	0	0	0	0	0	0	0	1	0	0
Samp_81	06A	OL6	0	1	1	0	0	0	0	2	0	0	0	0	0	0	0	0	0	3	0	0	0	0	1	0	0	0	0	0	0	0	0	0	4	0	0	0	1	0	0
Samp_82	06B	OL6	0	0	0	0	0	0	0	1	0	0	0	4	0	0	1	0	0	4	0	0	0	0	0	0	0	0	0	0	2	0	0	0	1	0	0	0	0	0	0
Samp_83	15A	OL15	0	0	0	1	0	0	0	0	0	0	0	2	0	0	0	0	0	14	1	0	0	1	0	0	0	0	0	0	0	0	0	0	0	0	0	0	0	0	0
Samp_84	16A	OL16	0	0	0	1	0	0	0	2	0	0	0	2	0	0	0	0	0	0	1	0	0	0	1	0	0	0	0	0	0	0	0	0	0	0	0	0	0	0	0
Samp_85	21A	OL21	0	0	0	0	0	0	0	0	0	0	0	1	0	0	0	0	0	1	0	0	0	0	0	0	0	0	0	0	0	0	0	0	0	0	0	0	2	0	1
Samp_86	22A	OL22	0	0	0	0	0	0	0	0	0	0	0	0	0	0	0	0	0	1	0	1	0	0	1	0	0	0	0	0	2	0	0	0	0	1	0	0	0	0	0
Samp_87	22B	OL22	0	0	0	1	0	0	0	0	0	0	0	0	0	0	0	0	0	1	2	0	0	0	1	0	0	0	0	0	1	0	0	0	8	0	0	0	0	0	0
Samp_88	22C	OL22	0	0	0	2	0	0	0	1	0	0	0	0	0	1	1	0	0	7	1	0	0	0	0	0	0	0	0	0	0	0	0	0	0	0	0	0	0	0	0
Samp_89	33A	OL33	0	0	0	2	0	0	0	1	0	0	0	1	0	0	0	0	0	3	0	0	0	1	0	0	0	0	0	0	6	0	0	0	0	0	0	0	6	0	4
Samp_90	37A	OL37	0	0	0	0	1	0	0	1	0	0	0	0	0	0	3	0	0	0	0	0	0	1	0	0	0	0	0	0	0	0	0	0	9	0	0	0	0	0	0
Samp_91	37B	OL37	0	1	0	0	0	0	0	0	0	0	0	1	0	0	0	0	0	1	0	0	0	0	0	0	0	0	0	0	0	0	0	0	12	0	0	0	0	0	0
Samp_92	02A	OL2	0	0	0	0	0	0	0	0	0	1	0	0	0	2	0	0	0	1	0	0	0	0	3	0	0	0	0	0	0	3	0	0	0	0	0	0	0	0	0
Samp_93	02B	OL2	0	0	1	0	0	0	0	0	0	0	0	0	0	5	0	0	1	0	0	1	1	0	0	0	0	0	1	0	0	4	0	0	0	0	0	0	0	0	0
Samp_94	04B	OL4	0	0	0	0	0	0	0	0	0	0	0	2	0	0	3	0	0	4	0	0	0	0	0	0	0	0	0	0	0	0	0	0	0	0	0	0	0	0	1
Samp_95	05A	OL5	0	0	0	0	0	0	0	0	0	2	0	1	1	0	0	0	0	1	0	1	0	1	0	0	0	0	0	0	0	1	0	0	0	0	0	0	1	0	0
Samp_96	05B	OL5	0	0	0	0	0	0	0	1	0	2	0	1	0	0	1	0	0	1	0	0	0	1	0	0	0	0	0	0	0	0	0	0	0	0	1	0	1	0	0
Samp_97	07A	OL7	0	0	0	0	0	0	0	0	0	3	0	0	0	0	0	0	0	3	0	0	0	1	0	0	0	0	1	0	0	0	0	0	0	0	0	0	1	0	0
Samp_98	07B	OL7	0	0	0	1	0	0	0	0	0	1	0	3	0	0	0	0	0	3	0	0	0	2	1	0	0	0	0	0	0	0	0	1	1	0	0	0	0	0	0
Samp_99	20A	OL20	0	0	0	0	0	0	0	0	0	3	0	0	0	0	0	0	0	2	0	0	0	4	0	0	0	0	0	0	0	1	0	0	10	1	0	0	2	0	0
Samp_100	20C	OL20	0	0	0	0	0	0	0	1	0	0	0	0	0	0	1	0	0	0	0	0	0	1	0	0	0	0	0	0	0	0	0	0	1	0	0	0	0	0	0
Samp_101	28A	OL28	0	0	0	0	0	0	0	0	0	0	0	0	1	0	0	0	0	0	0	0	0	0	0	0	0	0	0	0	0	0	0	0	0	0	0	0	0	0	0
Samp_102	28B	OL28	0	0	0	0	0	0	0	0	0	1	0	0	0	0	0	0	0	2	0	0	1	1	1	0	0	0	0	1	0	0	0	0	0	0	0	0	0	0	0
Samp_103	34A	OL34	0	0	0	0	0	0	0	0	0	0	0	0	0	0	0	0	0	1	1	0	0	0	1	0	0	0	0	0	0	0	0	0	0	0	0	0	0	0	0
Samp_104	35A	OL35	0	0	1	0	0	0	0	0	0	0	0	1	0	0	0	0	0	3	0	1	0	0	0	0	0	0	0	0	0	0	0	0	0	0	0	0	0	0	0
Samp_105	35B	OL35	0	0	0	0	0	0	0	3	0	0	0	1	0	0	0	0	0	0	0	0	0	2	0	0	0	0	0	0	0	0	0	0	0	0	0	0	0	0	0
Samp_106	36A	OL36	1	0	0	1	0	0	0	1	0	0	0	0	0	0	1	0	0	1	0	0	0	0	0	0	0	0	0	0	0	0	0	0	0	0	0	0	0	0	0
Samp_107	09A	OL9	0	0	0	1	0	0	0	1	0	0	0	0	0	0	0	0	0	1	0	0	0	0	0	0	0	0	0	0	0	0	0	0	39	0	0	0	0	0	0
Samp_108	10A	OL10	0	0	3	0	0	0	1	1	0	0	0	0	1	0	1	0	0	0	0	1	0	0	0	0	2	0	0	0	0	0	0	0	23	0	0	0	0	0	0
Samp_109	17A	OL17	1	0	3	1	0	0	2	1	0	0	0	0	1	0	1	0	0	0	0	0	0	0	0	0	0	0	0	0	0	0	0	0	13	0	0	0	0	0	0
Samp_110	18A	OL18	0	0	0	0	0	0	0	0	0	0	0	1	0	0	1	0	0	0	0	0	0	0	0	0	0	0	0	0	0	0	0	0	1	0	0	0	0	0	0
Samp_111	19A	OL19	0	0	2	0	0	0	0	0	0	0	0	1	0	0	1	0	0	0	0	0	0	0	0	0	0	0	0	0	0	0	0	0	25	0	0	0	0	0	0
Samp_112	20B	OL20	5	0	0	1	0	0	0	2	0	0	0	3	0	0	0	0	0	0	0	0	0	0	0	0	1	0	0	1	0	0	0	0	35	0	0	0	0	0	0
Samp_113	24A	OL24	0	0	0	0	0	0	0	0	0	0	0	0	0	0	0	0	0	0	0	0	0	1	0	0	1	0	0	0	0	0	0	0	9	0	0	0	0	0	0
Samp_114	30A	OL30	0	0	0	0	0	0	0	2	0	0	0	0	2	0	2	0	0	0	0	0	0	1	0	0	0	0	0	0	0	0	0	0	18	0	0	0	0	0	0
Samp_115	30B	OL30	0	0	0	0	0	1	0	4	0	0	0	0	10	0	2	0	1	0	0	0	1	2	0	0	0	0	0	0	0	0	0	0	28	0	0	0	0	0	0
Samp_116	31A	OL31	0	0	0	0	0	0	0	2	0	0	0	0	2	2	1	1	0	0	0	0	0	0	0	0	0	0	0	0	0	0	0	0	2	1	0	0	0	1	4
Samp_117	32A	OL32	0	0	0	0	0	0	0	0	0	2	0	0	0	0	7	0	1	0	0	0	0	0	0	0	0	0	0	0	0	0	0	0	0	0	0	0	0	0	1
Samp_118	11A	OL11	0	0	0	0	0	0	0	3	0	0	0	1	3	0	2	0	0	0	0	0	0	0	0	0	0	0	0	0	0	0	0	0	50	0	0	0	0	0	0
Samp_119	12A	OL12	2	0	1	1	0	0	1	4	0	0	0	2	0	0	1	0	0	0	0	0	0	0	0	0	1	0	0	0	0	0	0	0	14	0	0	0	0	0	1
Samp_120	13A	OL13	1	0	1	0	0	0	0	6	0	0	0	1	1	0	0	5	0	0	0	1	0	0	0	0	0	0	0	2	0	0	0	0	33	0	0	0	0	0	0
Samp_121	14A	OL14	0	0	0	0	0	0	0	4	0	0	0	0	6	1	1	0	0	0	0	0	0	0	0	0	0	0	0	0	0	0	0	0	10	0	0	0	0	0	0
Samp_122	14B	OL14	1	0	0	0	0	0	0	5	0	0	0	4	0	0	0	0	0	0	0	0	0	0	0	0	0	0	0	0	0	0	0	0	3	0	0	0	0	0	0
Samp_123	21B	OL21	0	0	0	0	0	0	0	0	0	0	0	1	1	0	0	0	0	0	0	0	0	1	0	0	0	0	0	0	0	0	0	0	4	0	0	0	0	0	0
Samp_124	23A	OL23	0	0	0	0	0	0	0	1	0	0	0	3	1	0	0	0	1	0	0	0	0	0	0	0	0	0	0	0	0	0	1	0	5	0	0	0	0	0	0
Samp_125	23B	OL23	0	0	0	0	0	0	0	0	0	0	0	2	0	0	0	0	0	0	0	0	0	2	0	0	0	0	0	0	0	0	0	0	2	0	0	0	0	0	0
Samp_126	23C	OL23	0	0	0	0	0	0	0	3	0	0	0	3	0	0	1	0	0	0	0	0	1	1	0	0	0	0	0	0	0	0	0	0	12	0	0	0	0	0	0
Samp_127	25A	OL25	0	0	0	0	0	0	0	1	0	0	0	2	1	0	0	0	0	0	0	0	0	0	0	0	0	0	0	0	0	0	0	0	12	0	0	0	0	0	0
Samp_128	01A	OL1	0	0	0	0	1	0	0	2	0	0	0	3	1	0	0	0	0	8	1	0	0	0	0	0	0	0	0	0	0	0	0	0	0	0	0	0	0	0	0
Samp_129	01B	OL1	0	0	0	0	0	0	0	3	0	1	0	3	0	0	0	0	0	5	1	0	6	0	1	0	0	0	0	0	0	0	0	0	0	1	1	0	0	0	0
Samp_130	03A	OL3	0	0	0	0	0	0	0	1	0	0	0	0	0	0	1	0	0	1	0	0	0	0	0	0	0	1	0	0	0	0	0	0	0	0	1	0	0	0	0
Samp_131	03B	OL3	0	1	0	0	0	0	1	2	0	0	0	1	0	0	0	1	0	0	0	0	0	0	0	0	0	1	0	0	0	0	0	0	0	0	0	1	0	2	0
Samp_132	03C	OL3	0	0	1	0	0	0	0	2	0	1	0	2	0	0	0	0	0	0	0	0	0	0	0	0	0	0	0	0	0	0	0	0	0	0	0	0	0	0	0
Samp_133	04A	OL4	0	0	0	0	0	0	0	0	0	0	0	9	0	0	0	0	0	3	0	0	0	0	0	0	0	0	0	0	0	0	0	0	0	0	0	0	2	0	0
Samp_134	06A	OL6	1	0	0	0	0	0	0	0	0	0	0	2	0	0	0	1	0	9	0	0	0	0	0	0	0	0	0	0	2	0	0	0	9	0	0	0	0	0	0
Samp_135	06B	OL6	0	0	0	0	0	0	0	0	0	0	0	0	2	0	0	0	0	10	0	0	0	0	0	0	0	0	0	0	0	0	0	0	2	0	0	0	0	0	0
Samp_136	15A	OL15	0	0	0	0	0	0	0	2	0	0	0	1	0	0	0	0	0	0	0	0	0	0	0	0	0	0	0	0	0	0	0	0	0	0	0	0	0	0	0
Samp_137	16A	OL16	0	0	0	1	0	0	0	0	0	0	0	2	0	0	2	0	0	6	0	1	0	0	0	0	0	0	0	0	0	0	0	0	1	0	0	10	0	0	0
Samp_138	21A	OL21	0	0	0	0	0	0	0	0	0	0	0	1	1	0	0	0	0	0	0	0	0	0	0	0	0	1	0	0	0	0	0	0	0	0	0	0	0	0	0
Samp_139	22A	OL22	0	0	1	0	0	0	0	6	0	1	0	2	2	0	2	0	0	7	0	0	0	0	0	0	0	1	1	0	0	0	0	0	0	0	0	1	0	0	0
Samp_140	22B	OL22	0	0	0	0	0	1	1	8	0	0	0	1	0	0	6	0	0	1	0	0	0	0	0	0	0	0	0	0	0	0	0	0	1	0	0	0	0	0	0
Samp_141	22C	OL22	0	0	0	0	0	0	0	1	0	0	0	1	0	0	1	0	0	10	0	0	0	0	0	0	0	0	0	0	0	0	0	0	0	0	0	1	0	0	0
Samp_142	33A	OL33	1	0	0	0	0	0	0	0	0	0	0	1	0	0	0	0	0	0	0	0	0	0	0	0	0	0	0	0	0	0	0	0	0	0	0	0	0	0	0
Samp_143	37A	OL37	4	0	0	0	0	0	0	0	0	0	0	0	0	0	2	0	0	1	1	0	2	0	0	0	0	0	0	0	0	0	1	1	20	0	0	0	0	0	0
Samp_144	37B	OL37	0	0	0	1	0	0	0	1	0	0	0	1	0	0	0	0	0	0	0	1	0	1	0	0	0	0	0	0	0	0	0	0	15	0	0	0	0	0	0
Samp_145	02A	OL2	1	0	0	0	0	0	0	0	0	0	0	0	0	1	0	0	0	0	0	0	1	0	0	0	0	0	0	0	0	1	0	0	0	0	0	0	1	0	0
Samp_146	02B	OL2	0	0	0	0	0	0	0	1	0	0	0	3	0	1	0	0	0	14	0	0	0	0	0	0	0	0	1	0	0	0	0	0	0	0	0	0	4	2	0
Samp_147	04B	OL4	0	2	0	0	0	0	0	0	0	1	0	5	0	0	0	0	0	0	0	0	0	0	1	0	0	0	0	1	0	0	0	0	0	1	0	0	0	0	0
Samp_148	05A	OL5	0	0	1	0	0	0	0	0	0	1	0	3	0	0	0	0	0	5	1	0	0	0	0	0	0	0	1	0	0	0	0	0	0	0	0	2	0	0	0
Samp_149	05B	OL5	0	0	1	0	0	0	0	0	0	0	0	2	1	0	0	0	0	4	1	0	0	0	0	0	0	0	0	2	0	0	0	0	0	0	0	0	0	0	0
Samp_150	07A	OL7	1	0	0	0	0	0	0	0	0	0	0	0	0	0	0	0	0	0	0	0	0	0	0	0	0	0	0	0	0	0	0	0	1	0	0	0	0	0	0
Samp_151	07B	OL7	0	0	0	0	0	0	0	0	0	0	0	1	0	0	0	0	0	1	0	0	0	0	0	0	0	0	0	0	0	0	0	0	0	0	0	0	0	0	0
Samp_152	20A	OL20	1	0	0	0	0	0	0	0	0	0	0	1	0	0	0	0	0	1	0	0	0	0	0	0	0	0	0	0	0	0	0	0	3	0	0	0	0	0	0
Samp_153	20C	OL20	0	0	0	0	0	0	1	0	0	0	0	3	1	0	0	0	0	1	0	0	0	1	0	0	0	0	1	0	0	1	0	0	2	0	0	0	0	0	0
Samp_154	28A	OL28	0	0	0	0	0	0	0	0	0	0	0	3	0	0	1	0	0	1	0	0	0	0	0	0	0	0	0	0	0	0	0	0	0	0	0	0	0	0	0
Samp_155	28B	OL28	1	1	0	0	0	1	1	2	0	0	0	2	0	0	0	0	0	0	0	0	0	0	0	0	0	0	0	0	0	0	0	0	0	0	0	1	0	0	0
Samp_156	34A	OL34	0	0	0	0	0	0	0	0	0	0	0	0	0	0	0	0	0	0	0	0	0	0	0	0	0	0	0	0	0	0	0	0	0	0	0	0	0	0	0
Samp_157	35A	OL35	0	0	0	0	0	0	0	0	0	0	0	0	0	0	0	0	0	0	0	0	0	0	0	0	0	0	0	0	0	0	0	0	0	0	0	0	0	0	0
Samp_158	35B	OL35	0	0	0	0	0	0	0	0	0	0	0	1	0	0	0	0	0	1	1	0	0	0	0	0	0	0	0	0	0	0	0	0	0	0	0	0	0	0	0
Samp_159	36A	OL36	0	0	0	0	0	0	0	0	0	0	0	0	0	0	1	0	0	0	0	0	0	0	0	0	0	0	0	0	0	0	0	0	0	0	0	0	0	0	0

## Sheet: variable_mtrx
Sample	Point	Management	Season
Samp_01	09A	Traditional	Spring
Samp_02	10A	Traditional	Spring
Samp_03	17A	Traditional	Spring
Samp_04	18A	Traditional	Spring
Samp_05	19A	Traditional	Spring
Samp_06	20B	Traditional	Spring
Samp_07	24A	Traditional	Spring
Samp_08	30A	Traditional	Spring
Samp_09	30B	Traditional	Spring
Samp_10	31A	Traditional	Spring
Samp_11	32A	Traditional	Spring
Samp_12	11A	Traditional	Spring
Samp_13	12A	Traditional	Spring
Samp_14	13A	Traditional	Spring
Samp_15	14A	Traditional	Spring
Samp_16	14B	Traditional	Spring
Samp_17	21B	Traditional	Spring
Samp_18	23A	Traditional	Spring
Samp_19	23B	Traditional	Spring
Samp_20	23C	Traditional	Spring
Samp_21	25A	Traditional	Spring
Samp_22	01A	Intensive	Spring
Samp_23	01B	Intensive	Spring
Samp_24	03A	Intensive	Spring
Samp_25	03B	Intensive	Spring
Samp_26	03C	Intensive	Spring
Samp_27	04A	Intensive	Spring
Samp_28	06A	Intensive	Spring
Samp_29	06B	Intensive	Spring
Samp_30	15A	Intensive	Spring
Samp_31	16A	Intensive	Spring
Samp_32	21A	Intensive	Spring
Samp_33	22A	Intensive	Spring
Samp_34	22B	Intensive	Spring
Samp_35	22C	Intensive	Spring
Samp_36	33A	Intensive	Spring
Samp_37	37A	Intensive	Spring
Samp_38	37B	Intensive	Spring
Samp_39	02A	Superintensive	Spring
Samp_40	02B	Superintensive	Spring
Samp_41	04B	Superintensive	Spring
Samp_42	05A	Superintensive	Spring
Samp_43	05B	Superintensive	Spring
Samp_44	07A	Superintensive	Spring
Samp_45	07B	Superintensive	Spring
Samp_46	20A	Superintensive	Spring
Samp_47	20C	Superintensive	Spring
Samp_48	28A	Superintensive	Spring
Samp_49	28B	Superintensive	Spring
Samp_50	34A	Superintensive	Spring
Samp_51	35A	Superintensive	Spring
Samp_52	35B	Superintensive	Spring
Samp_53	36A	Superintensive	Spring
Samp_54	09A	Traditional	Summer
Samp_55	10A	Traditional	Summer
Samp_56	17A	Traditional	Summer
Samp_57	18A	Traditional	Summer
Samp_58	19A	Traditional	Summer
Samp_59	20B	Traditional	Summer
Samp_60	24A	Traditional	Summer
Samp_61	30A	Traditional	Summer
Samp_62	30B	Traditional	Summer
Samp_63	31A	Traditional	Summer
Samp_64	32A	Traditional	Summer
Samp_65	11A	Traditional	Summer
Samp_66	12A	Traditional	Summer
Samp_67	13A	Traditional	Summer
Samp_68	14A	Traditional	Summer
Samp_69	14B	Traditional	Summer
Samp_70	21B	Traditional	Summer
Samp_71	23A	Traditional	Summer
Samp_72	23B	Traditional	Summer
Samp_73	23C	Traditional	Summer
Samp_74	25A	Traditional	Summer
Samp_75	01A	Intensive	Summer
Samp_76	01B	Intensive	Summer
Samp_77	03A	Intensive	Summer
Samp_78	03B	Intensive	Summer
Samp_79	03C	Intensive	Summer
Samp_80	04A	Intensive	Summer
Samp_81	06A	Intensive	Summer
Samp_82	06B	Intensive	Summer
Samp_83	15A	Intensive	Summer
Samp_84	16A	Intensive	Summer
Samp_85	21A	Intensive	Summer
Samp_86	22A	Intensive	Summer
Samp_87	22B	Intensive	Summer
Samp_88	22C	Intensive	Summer
Samp_89	33A	Intensive	Summer
Samp_90	37A	Intensive	Summer
Samp_91	37B	Intensive	Summer
Samp_92	02A	Superintensive	Summer
Samp_93	02B	Superintensive	Summer
Samp_94	04B	Superintensive	Summer
Samp_95	05A	Superintensive	Summer
Samp_96	05B	Superintensive	Summer
Samp_97	07A	Superintensive	Summer
Samp_98	07B	Superintensive	Summer
Samp_99	20A	Superintensive	Summer
Samp_100	20C	Superintensive	Summer
Samp_101	28A	Superintensive	Summer
Samp_102	28B	Superintensive	Summer
Samp_103	34A	Superintensive	Summer
Samp_104	35A	Superintensive	Summer
Samp_105	35B	Superintensive	Summer
Samp_106	36A	Superintensive	Summer
Samp_107	09A	Traditional	Autumn
Samp_108	10A	Traditional	Autumn
Samp_109	17A	Traditional	Autumn
Samp_110	18A	Traditional	Autumn
Samp_111	19A	Traditional	Autumn
Samp_112	20B	Traditional	Autumn
Samp_113	24A	Traditional	Autumn
Samp_114	30A	Traditional	Autumn
Samp_115	30B	Traditional	Autumn
Samp_116	31A	Traditional	Autumn
Samp_117	32A	Traditional	Autumn
Samp_118	11A	Traditional	Autumn
Samp_119	12A	Traditional	Autumn
Samp_120	13A	Traditional	Autumn
Samp_121	14A	Traditional	Autumn
Samp_122	14B	Traditional	Autumn
Samp_123	21B	Traditional	Autumn
Samp_124	23A	Traditional	Autumn
Samp_125	23B	Traditional	Autumn
Samp_126	23C	Traditional	Autumn
Samp_127	25A	Traditional	Autumn
Samp_128	01A	Intensive	Autumn
Samp_129	01B	Intensive	Autumn
Samp_130	03A	Intensive	Autumn
Samp_131	03B	Intensive	Autumn
Samp_132	03C	Intensive	Autumn
Samp_133	04A	Intensive	Autumn
Samp_134	06A	Intensive	Autumn
Samp_135	06B	Intensive	Autumn
Samp_136	15A	Intensive	Autumn
Samp_137	16A	Intensive	Autumn
Samp_138	21A	Intensive	Autumn
Samp_139	22A	Intensive	Autumn
Samp_140	22B	Intensive	Autumn
Samp_141	22C	Intensive	Autumn
Samp_142	33A	Intensive	Autumn
Samp_143	37A	Intensive	Autumn
Samp_144	37B	Intensive	Autumn
Samp_145	02A	Superintensive	Autumn
Samp_146	02B	Superintensive	Autumn
Samp_147	04B	Superintensive	Autumn
Samp_148	05A	Superintensive	Autumn
Samp_149	05B	Superintensive	Autumn
Samp_150	07A	Superintensive	Autumn
Samp_151	07B	Superintensive	Autumn
Samp_152	20A	Superintensive	Autumn
Samp_153	20C	Superintensive	Autumn
Samp_154	28A	Superintensive	Autumn
Samp_155	28B	Superintensive	Autumn
Samp_156	34A	Superintensive	Autumn
Samp_157	35A	Superintensive	Autumn
Samp_158	35B	Superintensive	Autumn
Samp_159	36A	Superintensive	Autumn

## Sheet: manage_var_mtrx
Sample	Point	Season	DBH	Herb_cov	Herbic	Pestic	SNH
Samp_01	09A	Spring	0.896	36.1446	0	0	0
Samp_02	10A	Spring	0.934	0	0	0	2.45
Samp_03	17A	Spring	1.292	100	0	0	3.38
Samp_04	18A	Spring	1.278	100	0	0	1.97
Samp_05	19A	Spring	1.334	100	0	0	3.82
Samp_06	20B	Spring	1.144	50	1	0	21.42
Samp_07	24A	Spring	1.15	100	0	0	19.64
Samp_08	30A	Spring	1.224	100	0	0	13.32
Samp_09	30B	Spring	1.046	100	0	0	8.1
Samp_10	31A	Spring	0.912	0	0	0	10.35
Samp_11	32A	Spring	0.964	100	0	0	53.41
Samp_12	11A	Spring	0.836	39.0476	0	0	1.27
Samp_13	12A	Spring	1.328	44.1176	0	0	0
Samp_14	13A	Spring	1.36	23.8095	0	0	0
Samp_15	14A	Spring	1.156	50	0	0	26.58
Samp_16	14B	Spring	1.492	100	0	0	25.67
Samp_17	21B	Spring	1.144	20	1	1	1.81
Samp_18	23A	Spring	1.3	9.85915	1	0	11.52
Samp_19	23B	Spring	1.054	29.3333	1	0	0
Samp_20	23C	Spring	1.1	16.1765	1	0	6.24
Samp_21	25A	Spring	1.86	45.8333	1	0	23.53
Samp_22	01A	Spring	0.436	15.7143	1	1	21.24
Samp_23	01B	Spring	0.428	20.5882	1	1	30.87
Samp_24	03A	Spring	0.488	7.69231	0	1	0
Samp_25	03B	Spring	0.304	34.2857	0	1	1.16
Samp_26	03C	Spring	0.568	7.60456	0	1	1.24
Samp_27	04A	Spring	0.568	40.8451	1	0	0
Samp_28	06A	Spring	0.516	28.9855	0	0	0
Samp_29	06B	Spring	0.486	37.3134	0	0	0
Samp_30	15A	Spring	0.55	45.5882	0	1	9.11
Samp_31	16A	Spring	0.272	42.1875	1	1	0
Samp_32	21A	Spring	0.212	67.1642	1	1	4.3
Samp_33	22A	Spring	0.566	21.2121	1	0	1.79
Samp_34	22B	Spring	0.488	25.7143	1	0	1.99
Samp_35	22C	Spring	0.242	28.3019	1	0	0
Samp_36	33A	Spring	0.58	55.7143	1	1	15.03
Samp_37	37A	Spring	0.444	18.8406	1	1	14.83
Samp_38	37B	Spring	0.492	31.3433	1	1	43.23
Samp_39	02A	Spring	0.274	24.5902	1	1	4.75
Samp_40	02B	Spring	0.294	23.6842	1	1	4.84
Samp_41	04B	Spring	0.244	13.8889	1	0	0
Samp_42	05A	Spring	0.388	27.7778	0	1	0
Samp_43	05B	Spring	0.326	0	0	1	3.34
Samp_44	07A	Spring	0.288	20.8333	0	0	0
Samp_45	07B	Spring	0.338	38.4615	0	0	0
Samp_46	20A	Spring	0.278	0	0	1	25.41
Samp_47	20C	Spring	0.28	0	0	1	46.68
Samp_48	28A	Spring	0.182	44.898	1	1	1.26
Samp_49	28B	Spring	0.258	0	1	1	0.46
Samp_50	34A	Spring	0.252	27.1739	1	1	3.87
Samp_51	35A	Spring	0.236	37.5342	1	1	0.63
Samp_52	35B	Spring	0.212	35.1351	1	1	0.56
Samp_53	36A	Spring	0.268	47.3684	0	1	6.39
Samp_54	09A	Summer	0.896	38.5542	0	0	0
Samp_55	10A	Summer	0.934	0.666667	0	0	2.45
Samp_56	17A	Summer	1.292	100	0	0	3.38
Samp_57	18A	Summer	1.278	90.4762	0	0	1.97
Samp_58	19A	Summer	1.334	90	0	0	3.82
Samp_59	20B	Summer	1.144	47.1429	0	0	21.42
Samp_60	24A	Summer	1.15	100	0	0	19.64
Samp_61	30A	Summer	1.224	100	0	0	13.32
Samp_62	30B	Summer	1.046	100	0	0	8.1
Samp_63	31A	Summer	0.912	0.392157	0	0	10.35
Samp_64	32A	Summer	0.964	78.9474	0	0	53.41
Samp_65	11A	Summer	0.836	57.1429	0	0	1.27
Samp_66	12A	Summer	1.328	68.6275	0	0	0
Samp_67	13A	Summer	1.36	28.5714	0	0	0
Samp_68	14A	Summer	1.156	80	0	0	26.58
Samp_69	14B	Summer	1.492	50	0	0	25.67
Samp_70	21B	Summer	1.144	90.9091	0	0	1.81
Samp_71	23A	Summer	1.3	11.2676	0	0	11.52
Samp_72	23B	Summer	1.054	53.3333	0	0	0
Samp_73	23C	Summer	1.1	14.7059	0	0	6.24
Samp_74	25A	Summer	1.86	26.6667	0	0	23.53
Samp_75	01A	Summer	0.436	27.1429	0	1	21.24
Samp_76	01B	Summer	0.428	27.9412	0	1	30.87
Samp_77	03A	Summer	0.488	32.0513	0	0	0
Samp_78	03B	Summer	0.304	42.8571	0	0	1.16
Samp_79	03C	Summer	0.568	22.8137	0	0	1.24
Samp_80	04A	Summer	0.568	52.1127	0	0	0
Samp_81	06A	Summer	0.516	33.3333	1	1	0
Samp_82	06B	Summer	0.486	42.5373	1	1	0
Samp_83	15A	Summer	0.55	39.7059	1	0	9.11
Samp_84	16A	Summer	0.272	32.8125	0	1	0
Samp_85	21A	Summer	0.212	44.7761	0	0	4.3
Samp_86	22A	Summer	0.566	18.1818	1	1	1.79
Samp_87	22B	Summer	0.488	20	1	1	1.99
Samp_88	22C	Summer	0.242	33.9623	1	1	0
Samp_89	33A	Summer	0.58	54.2857	1	0	15.03
Samp_90	37A	Summer	0.444	17.3913	1	1	14.83
Samp_91	37B	Summer	0.492	40.2985	1	1	43.23
Samp_92	02A	Summer	0.274	2.45902	0	1	4.75
Samp_93	02B	Summer	0.294	26.3158	0	1	4.84
Samp_94	04B	Summer	0.244	2.22222	0	0	0
Samp_95	05A	Summer	0.388	50	0	1	0
Samp_96	05B	Summer	0.326	2	0	1	3.34
Samp_97	07A	Summer	0.288	47.2222	0	1	0
Samp_98	07B	Summer	0.338	84.6154	0	1	0
Samp_99	20A	Summer	0.278	34.2857	0	0	25.41
Samp_100	20C	Summer	0.28	1.42857	0	0	46.68
Samp_101	28A	Summer	0.182	28.5714	1	1	1.26
Samp_102	28B	Summer	0.258	18.4211	1	1	0.46
Samp_103	34A	Summer	0.252	24.4565	1	1	3.87
Samp_104	35A	Summer	0.236	35.6164	1	1	0.63
Samp_105	35B	Summer	0.212	40.5405	1	1	0.56
Samp_106	36A	Summer	0.268	42.1053	1	1	6.39
Samp_107	09A	Autumn	0.896	0	0	0	0
Samp_108	10A	Autumn	0.934	0.444444	0	0	2.45
Samp_109	17A	Autumn	1.292	100	0	0	3.38
Samp_110	18A	Autumn	1.278	100	0	0	1.97
Samp_111	19A	Autumn	1.334	100	0	0	3.82
Samp_112	20B	Autumn	1.144	35.7143	0	0	21.42
Samp_113	24A	Autumn	1.15	100	0	0	19.64
Samp_114	30A	Autumn	1.224	100	0	0	13.32
Samp_115	30B	Autumn	1.046	100	0	0	8.1
Samp_116	31A	Autumn	0.912	100	0	0	10.35
Samp_117	32A	Autumn	0.964	100	0	0	53.41
Samp_118	11A	Autumn	0.836	100	0	0	1.27
Samp_119	12A	Autumn	1.328	39.2157	0	0	0
Samp_120	13A	Autumn	1.36	17.8571	0	0	0
Samp_121	14A	Autumn	1.156	100	0	0	26.58
Samp_122	14B	Autumn	1.492	47.619	0	0	25.67
Samp_123	21B	Autumn	1.144	72.7273	0	1	1.81
Samp_124	23A	Autumn	1.3	12.6761	0	0	11.52
Samp_125	23B	Autumn	1.054	0	0	0	0
Samp_126	23C	Autumn	1.1	13.2353	0	0	6.24
Samp_127	25A	Autumn	1.86	50	0	0	23.53
Samp_128	01A	Autumn	0.436	24.2857	0	1	21.24
Samp_129	01B	Autumn	0.428	36.7647	0	1	30.87
Samp_130	03A	Autumn	0.488	10.2564	0	0	0
Samp_131	03B	Autumn	0.304	20	0	0	1.16
Samp_132	03C	Autumn	0.568	10.1394	0	0	1.24
Samp_133	04A	Autumn	0.568	10.5634	1	1	0
Samp_134	06A	Autumn	0.516	26.087	0	1	0
Samp_135	06B	Autumn	0.486	29.8507	0	1	0
Samp_136	15A	Autumn	0.55	36.7647	1	1	9.11
Samp_137	16A	Autumn	0.272	28.125	1	1	0
Samp_138	21A	Autumn	0.212	63.4328	0	1	4.3
Samp_139	22A	Autumn	0.566	15.1515	0	1	1.79
Samp_140	22B	Autumn	0.488	15.7143	0	1	1.99
Samp_141	22C	Autumn	0.242	22.6415	0	1	0
Samp_142	33A	Autumn	0.58	58.5714	0	1	15.03
Samp_143	37A	Autumn	0.444	20.2899	1	1	14.83
Samp_144	37B	Autumn	0.492	16.4179	1	1	43.23
Samp_145	02A	Autumn	0.274	25.9563	1	0	4.75
Samp_146	02B	Autumn	0.294	0	1	0	4.84
Samp_147	04B	Autumn	0.244	0	1	1	0
Samp_148	05A	Autumn	0.388	0	1	1	0
Samp_149	05B	Autumn	0.326	0	1	1	3.34
Samp_150	07A	Autumn	0.288	0	1	1	0
Samp_151	07B	Autumn	0.338	0	1	1	0
Samp_152	20A	Autumn	0.278	0	0	1	25.41
Samp_153	20C	Autumn	0.28	0	0	1	46.68
Samp_154	28A	Autumn	0.182	24.4898	0	0	1.26
Samp_155	28B	Autumn	0.258	18.4211	0	0	0.46
Samp_156	34A	Autumn	0.252	28.5326	1	1	3.87
Samp_157	35A	Autumn	0.236	35.6164	0	1	0.63
Samp_158	35B	Autumn	0.212	29.7297	0	1	0.56
Samp_159	36A	Autumn	0.268	31.5789	0	1	6.39

[truncated: 2 more sheets: trait_mtrx, xy_coords]
